# Supplementary material for: Identification of Differentially Expressed Genes and Pathways in Non-Diabetic CKD and Diabetic CKD by Integrated Human Transcriptomic Bioinformatics Analysis
Source: Int J Mol Sci. 2025 Aug 1;26(15):7421. doi: 10.3390/ijms26157421 (PMC12347806; doi:10.3390/ijms26157421)
Supplement: Supplementary file 1 [file ijms-26-07421-s001.zip]

Archive with 5 entries (5 files):
- Supplementary Figure S1.docx
- Supplementary Figure S2.docx
- Supplementary Methods.docx
- Supplementary Table S1_v2.docx
- Supplementary Table S1_v2.xlsx
