# Supplementary material for: Identification of Differentially Expressed Genes and Pathways in Non-Diabetic CKD and Diabetic CKD by Integrated Human Transcriptomic Bioinformatics Analysis
Source: Int J Mol Sci. 2025 Aug 1;26(15):7421. doi: 10.3390/ijms26157421 (PMC12347806; doi:10.3390/ijms26157421)
Supplement: Supplementary file 1 [file ijms-26-07421-s001.zip › Supplementary Table S1_v2.xlsx]

## Sheet: summary table
	Tissue	Classificaton	number of genes
	Glomeruli	Non-overlapping; direct	83
	Glomeruli	Non-overlapping; direct; inverse	18
	Glomeruli	Non-overlapping; inverse	5
	Glomeruli	Only non-overlapping	661
	Glomeruli	Only overlapping	536
	Glomeruli	Overlapping; direct	56
	Glomeruli	Not DEG	5286
	Tubulointerstitium	Non-overlapping; direct	54
	Tubulointerstitium	Non-overlapping; direct; inverse	4
	Tubulointerstitium	Non-overlapping; inverse	2
	Tubulointerstitium	Only non-overlapping	424
	Tubulointerstitium	Only overlapping	241
	Tubulointerstitium	Overlapping; direct	52
	Tubulointerstitium	Not DEG	5848
	ST1-Glomeruli		6642
	ST2-Tubulointerstitium		6619

## Sheet: Glom_Non_Overlapping;direct
Classificaton	Cohort vs healthy									Cohort vs CKD_T2D
	Gene name	CKD_T2D		CKD		Autoimmune		Hypertension		CKD		Autoimmune		Hypertension
		LogFC	Adj. P value	LogFC	Adj. P value	LogFC	Adj. P value	LogFC	Adj. P value	LogFC	Adj. P value	LogFC	Adj. P value	LogFC	Adj. P value
Non-overlapping; direct	ISLR	0.821473	0.00143194	0.105735	0.403921	0.0928239	0.467754	0.182338	0.241388	-0.715739	0.00294351	-0.728649	0.00331594	-0.639135	0.632762
Non-overlapping; direct	RGS5	0.929449	4.09385e-05	0.0617131	0.751855	0.065999	0.738758	0.0362835	0.899525	-0.867736	0.00257582	-0.86345	0.00369078	-0.893165	0.497932
Non-overlapping; direct	NPHS1	-0.873805	0.000768864	-0.239104	0.12286	-0.231456	0.143728	-0.284481	0.126629	0.634702	0.0381857	0.642349	0.0415406	0.589325	0.666503
Non-overlapping; direct	HPGDS	0.77453	0.00296998	0.0432217	0.646905	0.0162004	0.864666	0.203548	0.163812	-0.731309	6.20007e-05	-0.75833	3.05107e-05	-0.570982	0.666503
Non-overlapping; direct	KBTBD11	-1.05928	3.98322e-05	-0.454986	0.00233132	-0.451466	0.00221332	-0.475867	0.0350469	0.604294	0.0391944	0.607814	0.0366964	0.583413	0.666503
Non-overlapping; direct	RASGRP1	0.808403	0.00321142	0.245692	0.0713521	0.226097	0.0976454	0.361957	0.103849	-0.562711	0.0317378	-0.582306	0.0258973	-0.446446	0.736996
Non-overlapping; direct	IL33	1.05979	0.000395464	0.127427	0.287175	0.128754	0.266143	0.119558	0.620116	-0.932365	1.33469e-05	-0.931039	1.34254e-05	-0.940234	0.526816
Non-overlapping; direct	IGJ	1.3857	0.0130067	0.0833381	0.831062	0.0440954	0.902661	0.316178	0.658632	-1.30236	0.0398427	-1.3416	0.019159	-1.06952	0.785143
Non-overlapping; direct	CD2	1.01797	4.18763e-06	0.372458	0.00638984	0.355145	0.00392444	0.475184	0.0484814	-0.645514	0.0139873	-0.662827	0.00551767	-0.542788	0.695591
Non-overlapping; direct	NEFL	0.959806	3.87502e-05	0.273695	0.0453963	0.25982	0.0401374	0.356018	0.127416	-0.686111	0.00768134	-0.699985	0.00369078	-0.603788	0.666503
Non-overlapping; direct	NEFM	0.853774	7.78508e-06	0.335937	0.0167795	0.327437	0.0150777	0.386367	0.0749358	-0.517837	0.0580737	-0.526337	0.0434128	-0.467407	0.686273
Non-overlapping; direct	ADRA2A	0.67115	0.00421084	0.0792975	0.36179	0.0749852	0.384649	0.104884	0.382491	-0.591852	0.00154711	-0.596165	0.00220305	-0.566266	0.62742
Non-overlapping; direct	CLU	1.48902	2.90844e-05	0.437172	0.0886761	0.421138	0.101185	0.532308	0.136225	-1.05185	0.0241264	-1.06788	0.0223562	-0.956713	0.605313
Non-overlapping; direct	PC	-1.05295	0.000495866	-0.306216	0.103747	-0.28865	0.133498	-0.410439	0.0794042	0.746736	0.0403258	0.764301	0.0415087	0.642513	0.671524
Non-overlapping; direct	FCER1A	1.0205	0.00415875	0.0988186	0.551669	0.0987291	0.543288	0.0993499	0.686159	-0.921679	0.00344877	-0.921769	0.00448964	-0.921148	0.625379
Non-overlapping; direct	FOLR2	0.980133	2.43028e-05	0.198462	0.106301	0.17466	0.122552	0.339686	0.0959246	-0.781671	0.000564002	-0.805473	0.000186599	-0.640447	0.625379
Non-overlapping; direct	CPA3	1.4903	0.000509085	0.214796	0.255225	0.212161	0.242707	0.230433	0.442004	-1.2755	0.000478017	-1.27814	0.000451013	-1.25986	0.59379
Non-overlapping; direct	ACP3	0.914286	0.0258805	0.0145053	0.960309	0.0123345	0.965109	0.0273853	0.955202	-0.899781	0.0428144	-0.901952	0.0415087	-0.886901	0.673652
Non-overlapping; direct	CPE	0.972998	2.13569e-05	0.265032	0.0199662	0.253475	0.0232468	0.333608	0.0541402	-0.707965	0.000926852	-0.719523	0.000692895	-0.63939	0.596552
Non-overlapping; direct	PLCG2	-1.57932	0.000124645	-0.427733	0.186461	-0.430843	0.177774	-0.40928	0.459615	1.15159	0.0373812	1.14848	0.0335956	1.17004	0.59379
Non-overlapping; direct	TNNI1	-1.16021	0.000236986	-0.269904	0.233884	-0.266718	0.235428	-0.288808	0.346148	0.890302	0.0366196	0.893488	0.0362688	0.871398	0.62742
Non-overlapping; direct	MMP2	1.17151	9.64998e-06	0.429759	0.00071765	0.444463	0.000475825	0.342517	0.0656489	-0.74175	0.0017749	-0.727046	0.00306235	-0.828992	0.526816
Non-overlapping; direct	TNC	1.25048	1.50983e-05	0.406333	0.0575364	0.401433	0.0580295	0.435411	0.153252	-0.844142	0.0356728	-0.849043	0.0324413	-0.815064	0.623111
Non-overlapping; direct	FCGR2B	1.44778	0.000981991	0.437853	0.0521554	0.434405	0.056977	0.458314	0.0874055	-1.00993	0.033221	-1.01338	0.0383392	-0.98947	0.666503
Non-overlapping; direct	CSF2RB	1.28916	0.0018344	0.350126	0.209821	0.349375	0.212292	0.354583	0.473541	-0.93903	0.0451662	-0.939782	0.0453153	-0.934573	0.602228
Non-overlapping; direct	GGT5	0.686365	0.00142849	0.117164	0.345887	0.105774	0.389274	0.184742	0.322678	-0.569201	0.0126704	-0.580591	0.00980582	-0.501623	0.666503
Non-overlapping; direct	CTSK	0.860876	1.19333e-05	0.330471	0.00434361	0.331155	0.00329248	0.326416	0.0839381	-0.530405	0.0134142	-0.529721	0.0109906	-0.53446	0.602228
Non-overlapping; direct	TNNT2	-1.18858	1.17616e-05	-0.458445	0.00668175	-0.484174	0.00450823	-0.305784	0.181408	0.730131	0.0226041	0.704401	0.0331172	0.882791	0.526816
Non-overlapping; direct	ALDH1A3	0.657461	0.00661025	0.0416145	0.74899	0.0344213	0.805053	0.0842945	0.58844	-0.615846	0.00401	-0.62304	0.00710654	-0.573166	0.596999
Non-overlapping; direct	SOX9	0.783318	0.0006748	0.143315	0.34881	0.146192	0.347364	0.126246	0.590682	-0.640003	0.0135002	-0.637126	0.0175795	-0.657072	0.535697
Non-overlapping; direct	TDO2	0.714226	5.60239e-05	0.220079	0.0626744	0.209226	0.0575261	0.284473	0.12986	-0.494147	0.0340533	-0.505	0.020862	-0.429753	0.712823
Non-overlapping; direct	RARRES1	1.24055	4.93447e-06	0.381091	0.0179743	0.371816	0.0251382	0.436124	0.00896049	-0.859461	0.00493848	-0.868737	0.00693154	-0.804428	0.547975
Non-overlapping; direct	GZMK	1.24263	5.4244e-06	0.351804	0.017626	0.336023	0.0108143	0.44544	0.104848	-0.890827	0.00135959	-0.906608	0.000350524	-0.797192	0.625379
Non-overlapping; direct	ENTPD1	0.850177	7.49801e-11	0.329092	0.000641006	0.326849	0.000591379	0.342401	0.011855	-0.521084	0.00175621	-0.523327	0.00158485	-0.507776	0.497932
Non-overlapping; direct	CCR5	0.921495	7.42003e-06	0.29361	0.009859	0.266718	0.0220033	0.453174	0.00201202	-0.627885	0.00255515	-0.654777	0.00248181	-0.468321	0.602228
Non-overlapping; direct	LUM	1.77463	0.00487458	0.0301663	0.955067	0.000777437	0.999035	0.20454	0.81487	-1.74446	0.0202393	-1.77385	0.0155591	-1.57009	0.65545
Non-overlapping; direct	PRELP	0.857581	4.58441e-06	0.253507	0.0148167	0.255952	0.0156875	0.238999	0.0671273	-0.604074	0.00172078	-0.601629	0.00270701	-0.618582	0.526816
Non-overlapping; direct	PDE1A	0.958949	0.00109637	0.108463	0.622434	0.0966866	0.661245	0.178337	0.602618	-0.850486	0.0145212	-0.862263	0.0132447	-0.780612	0.602228
Non-overlapping; direct	CCL18	0.979682	9.99842e-05	0.266081	0.0223269	0.257084	0.028181	0.319464	0.0201033	-0.713601	0.00257582	-0.722598	0.00331594	-0.660218	0.602228
Non-overlapping; direct	MAP3K7CL	0.616205	0.0109108	0.0816417	0.485862	0.0803033	0.499009	0.0895828	0.676801	-0.534563	0.00846481	-0.535901	0.00981987	-0.526622	0.62742
Non-overlapping; direct	CCL8	1.23657	3.46421e-06	0.470141	0.00173263	0.466742	0.00230093	0.490307	0.0057562	-0.76643	0.00822455	-0.769829	0.00981987	-0.746264	0.582338
Non-overlapping; direct	IRF8	1.28054	2.47886e-05	0.37159	0.0515129	0.342894	0.0618029	0.541852	0.0719562	-0.908951	0.00956719	-0.937647	0.00484207	-0.738689	0.666503
Non-overlapping; direct	CAV1	0.893036	4.67458e-05	0.307943	0.0477534	0.31577	0.0426732	0.261503	0.248418	-0.585094	0.0433484	-0.577267	0.0485357	-0.631533	0.596552
Non-overlapping; direct	FMOD	0.856046	7.64455e-05	0.135637	0.247029	0.13573	0.239308	0.135088	0.489294	-0.720409	0.000370062	-0.720316	0.000350524	-0.720958	0.526816
Non-overlapping; direct	COL16A1	1.03249	9.46538e-05	0.367217	0.0179384	0.367267	0.015281	0.366924	0.114488	-0.665269	0.0302166	-0.66522	0.0280206	-0.665563	0.665875
Non-overlapping; direct	BIRC3	0.569351	0.000107334	0.0720671	0.555347	0.0672076	0.571936	0.1009	0.596636	-0.497284	0.013227	-0.502143	0.00958125	-0.468451	0.596999
Non-overlapping; direct	GPR18	1.07158	3.65433e-09	0.428056	0.000772506	0.422498	0.000374691	0.461034	0.0256808	-0.643527	0.00493848	-0.649085	0.00270701	-0.610549	0.596999
Non-overlapping; direct	STAT4	0.951902	3.46421e-06	0.297083	0.00884665	0.305925	0.00749404	0.244621	0.121508	-0.654819	0.00160769	-0.645977	0.00248181	-0.707282	0.497932
Non-overlapping; direct	ARHGAP19	-0.800995	0.000232006	-0.243147	0.0694765	-0.24842	0.066624	-0.211859	0.27535	0.557849	0.0250974	0.552575	0.0313104	0.589136	0.596552
Non-overlapping; direct	PCOLCE	0.852768	4.11015e-05	0.251748	0.0173611	0.226931	0.0373138	0.398997	0.00253142	-0.60102	0.00257582	-0.625838	0.00270701	-0.453771	0.62742
Non-overlapping; direct	ACKR1	1.09783	0.00132788	0.199755	0.208823	0.180763	0.222366	0.312444	0.210672	-0.898078	0.00481423	-0.917071	0.00331594	-0.785389	0.673652
Non-overlapping; direct	AOC3	0.715871	0.0239046	0.0241889	0.895186	0.0221804	0.897868	0.0361059	0.923269	-0.691682	0.0141006	-0.69369	0.00981987	-0.679765	0.671524
Non-overlapping; direct	FILIP1L	0.913146	6.82131e-05	0.149919	0.39882	0.146543	0.406128	0.169947	0.526718	-0.763227	0.01014	-0.766603	0.00907619	-0.7432	0.547975
Non-overlapping; direct	RAP1GAP2	0.805028	0.000200497	0.270589	0.0368991	0.259201	0.0490845	0.33816	0.0655483	-0.534439	0.0287653	-0.545828	0.0277068	-0.466869	0.666503
Non-overlapping; direct	SEL1L3	0.78819	0.000718497	0.175704	0.245298	0.168901	0.258603	0.216069	0.31373	-0.612486	0.0315303	-0.619289	0.0293086	-0.572121	0.666503
Non-overlapping; direct	MOXD1	1.67113	5.89022e-05	0.413201	0.0777781	0.40363	0.0830091	0.469988	0.149138	-1.25793	0.00370094	-1.2675	0.00392442	-1.20114	0.596552
Non-overlapping; direct	CHST15	0.962267	3.50227e-06	0.325921	0.044579	0.304505	0.0513073	0.452993	0.0737567	-0.636346	0.0328391	-0.657762	0.0195366	-0.509274	0.673652
Non-overlapping; direct	PID1	0.829151	4.4262e-05	0.128026	0.291058	0.125693	0.285873	0.141873	0.456599	-0.701125	0.000926852	-0.703458	0.000780895	-0.687278	0.526816
Non-overlapping; direct	MAGI2	-0.76812	0.000156412	-0.256342	0.0243027	-0.253872	0.0270686	-0.270995	0.113518	0.511778	0.0157217	0.514247	0.0175795	0.497125	0.602228
Non-overlapping; direct	CD163	1.42388	3.13064e-05	0.343669	0.253168	0.290689	0.332924	0.658013	0.076735	-1.08022	0.0528167	-1.13319	0.038265	-0.765871	0.728979
Non-overlapping; direct	FJX1	0.674037	3.63529e-05	0.0866134	0.492115	0.0757451	0.552353	0.151099	0.381348	-0.587423	0.00344877	-0.598292	0.00331594	-0.522938	0.535697
Non-overlapping; direct	PLXDC1	0.559301	0.000301993	0.00839827	0.91607	0.000746805	0.993185	0.053797	0.601957	-0.550903	9.35853e-06	-0.558554	1.11553e-05	-0.505504	0.526816
Non-overlapping; direct	ADGRG2	0.903015	0.000885937	0.221236	0.0242412	0.1973	0.0382353	0.363256	0.0111094	-0.681779	0.00172078	-0.705715	0.00150264	-0.539758	0.686742
Non-overlapping; direct	MPP5	-0.755935	0.00129463	-0.238638	0.0715481	-0.227608	0.0796636	-0.304083	0.156101	0.517296	0.0427242	0.528326	0.0359838	0.451851	0.712823
Non-overlapping; direct	RNASE6	1.66195	9.43487e-06	0.511782	0.0531545	0.478346	0.063462	0.71017	0.0653442	-1.15017	0.0193311	-1.18361	0.0133446	-0.951782	0.666503
Non-overlapping; direct	COL21A1	1.0484	3.43703e-05	0.401988	0.0193533	0.416944	0.0137733	0.313254	0.260003	-0.646413	0.0428144	-0.631458	0.0454071	-0.735148	0.596552
Non-overlapping; direct	CCL19	1.30987	0.00993895	0.206012	0.418201	0.178332	0.422713	0.370248	0.421271	-1.10385	0.0361916	-1.13153	0.0204477	-0.939618	0.795878
Non-overlapping; direct	TUBB2B	1.05042	0.00115682	0.128933	0.590375	0.134783	0.564066	0.0942215	0.836491	-0.921486	0.0131192	-0.915635	0.0108217	-0.956197	0.565272
Non-overlapping; direct	PLVAP	0.954114	3.51148e-05	0.0929123	0.548104	0.0836078	0.57602	0.148119	0.573672	-0.861202	0.000370062	-0.870506	0.000186599	-0.805995	0.526816
Non-overlapping; direct	PRX	-0.725746	2.20246e-05	-0.14435	0.305751	-0.133341	0.348753	-0.209665	0.260993	0.581396	0.0165452	0.592404	0.0155591	0.516081	0.596999
Non-overlapping; direct	CPVL	1.33681	6.19631e-05	0.464686	0.0284154	0.456671	0.0297667	0.512238	0.1348	-0.872129	0.0222476	-0.880143	0.0195366	-0.824576	0.605313
Non-overlapping; direct	DENND2D	0.893634	0.000255229	0.329479	0.0302632	0.312148	0.034064	0.432313	0.0618603	-0.564154	0.0653507	-0.581486	0.0485357	-0.461321	0.757785
Non-overlapping; direct	MYOZ1	-0.788945	7.15584e-05	-0.167596	0.238581	-0.148906	0.29357	-0.278485	0.184107	0.62135	0.0113194	0.640039	0.00751292	0.51046	0.625379
Non-overlapping; direct	OLFML3	0.800949	0.010987	0.021437	0.92748	0.00640299	0.979726	0.110639	0.777388	-0.779512	0.0133812	-0.794546	0.0109906	-0.69031	0.602228
Non-overlapping; direct	TMPRSS4	0.763227	0.00378461	0.0609521	0.736998	0.0529657	0.771494	0.108338	0.696556	-0.702275	0.0158085	-0.710262	0.0155591	-0.65489	0.62742
Non-overlapping; direct	CA10	-1.40057	1.56889e-05	-0.341224	0.0653398	-0.313438	0.0846196	-0.506085	0.0581469	1.05935	0.00172078	1.08713	0.00123745	0.894488	0.596999
Non-overlapping; direct	DACT1	1.1124	0.000153148	0.324003	0.0278015	0.316417	0.0281192	0.369016	0.15389	-0.788393	0.00257582	-0.795979	0.00248181	-0.74338	0.596999
Non-overlapping; direct	ADA2	1.05544	0.000252669	0.469456	0.00636889	0.488346	0.00310548	0.357377	0.316665	-0.585985	0.050812	-0.567096	0.0415087	-0.698064	0.602228
Non-overlapping; direct	DOK5	0.917877	6.16659e-05	0.280788	0.0476788	0.293928	0.0369174	0.202823	0.37449	-0.637089	0.0131192	-0.623949	0.0155591	-0.715053	0.526816
Non-overlapping; direct	STK26	1.05305	0.0136048	0.224868	0.382969	0.201188	0.431392	0.365368	0.438105	-0.828185	0.0645299	-0.851865	0.0478409	-0.687685	0.738842
Non-overlapping; direct	SSUH2	0.723143	0.000385756	0.146321	0.35202	0.139874	0.36833	0.184576	0.453238	-0.576821	0.0359134	-0.583269	0.0299043	-0.538567	0.629994
Non-overlapping; direct	LYVE1	0.93876	2.32256e-05	0.262986	0.0903144	0.238037	0.0811987	0.411018	0.135991	-0.675774	0.0223556	-0.700723	0.00751292	-0.527742	0.754536
Non-overlapping; direct	CAPN6	0.804692	0.000406681	0.0548641	0.738772	0.0547671	0.745605	0.05544	0.792397	-0.749828	0.00401	-0.749925	0.00574727	-0.749252	0.526816

## Sheet: Glom_Non_overlapping;direct;inv
Classificaton	Cohort vs healthy									Cohort vs CKD_T2D
	Gene name	CKD_T2D		CKD		Autoimmune		Hypertension		CKD		Autoimmune		Hypertension
		LogFC	Adj. P value	LogFC	Adj. P value	LogFC	Adj. P value	LogFC	Adj. P value	LogFC	Adj. P value	LogFC	Adj. P value	LogFC	Adj. P value
Non-overlapping; direct; inverse	GABRP	0.825142	0.0077787	-0.0549464	0.712052	-0.0680465	0.630254	0.0227807	0.944023	-0.880089	0.000199456	-0.893189	0.000158531	-0.802362	0.596552
Non-overlapping; direct; inverse	ADH1B	1.21238	0.0225616	-0.132456	0.675379	-0.148014	0.613406	-0.040139	0.955331	-1.34483	0.00508696	-1.36039	0.00306821	-1.25251	0.657168
Non-overlapping; direct; inverse	CCL21	0.615983	0.0422928	0.00921845	0.959643	-0.00380468	0.981471	0.086489	0.785656	-0.606764	0.0559276	-0.619788	0.0351721	-0.529494	0.81463
Non-overlapping; direct; inverse	PLN	0.610688	0.005442	0.00875968	0.961534	0.0220004	0.899781	-0.0698022	0.777948	-0.601929	0.0238526	-0.588688	0.0298464	-0.68049	0.582338
Non-overlapping; direct; inverse	FMO3	1.15429	0.002404	-0.191239	0.318003	-0.208526	0.239801	-0.0886667	0.844467	-1.34553	1.33469e-05	-1.36281	8.61765e-06	-1.24295	0.526816
Non-overlapping; direct; inverse	ADAMTSL3	0.542613	0.0216376	-0.0201427	0.892721	-0.0294984	0.838051	0.0353676	0.888208	-0.562756	0.0185088	-0.572111	0.0162213	-0.507245	0.673652
Non-overlapping; direct; inverse	POLA2	-0.692198	0.00340158	0.0158575	0.939741	0.00984422	0.963339	0.0515366	0.863358	0.708056	0.01694	0.702043	0.020862	0.743735	0.526816
Non-overlapping; direct; inverse	GALNT3	0.712379	0.00606526	0.00812257	0.964514	0.0121413	0.945735	-0.015722	0.956559	-0.704256	0.00551685	-0.700237	0.00757361	-0.728101	0.582338
Non-overlapping; direct; inverse	SPARCL1	1.25213	0.00375043	-0.13907	0.705983	-0.194458	0.578827	0.189561	0.744199	-1.3912	0.0132929	-1.44659	0.00833316	-1.06257	0.657168
Non-overlapping; direct; inverse	P2RY14	0.61102	0.00716851	-0.0274269	0.800039	-0.0324758	0.73892	0.0025299	0.992044	-0.638447	0.000478017	-0.643495	0.000350524	-0.60849	0.617038
Non-overlapping; direct; inverse	KCNJ8	0.79114	0.00287799	-0.000447198	0.997846	-0.0175331	0.910499	0.100929	0.679862	-0.791587	0.000478017	-0.808673	0.000350524	-0.69021	0.59379
Non-overlapping; direct; inverse	SFRP4	0.56605	0.00653052	0.0126941	0.866356	0.0154821	0.837831	-0.00384797	0.97208	-0.553356	0.000225195	-0.550568	0.000381879	-0.569898	0.596552
Non-overlapping; direct; inverse	DZIP1	0.523003	0.000502325	-0.00116607	0.993357	0.00289201	0.984638	-0.025244	0.910607	-0.524169	0.00844875	-0.520111	0.00808787	-0.548247	0.526816
Non-overlapping; direct; inverse	SFRP1	0.600558	0.033195	-0.113843	0.573588	-0.121991	0.531183	-0.0654963	0.857437	-0.714401	0.0410237	-0.722549	0.0353746	-0.666054	0.672875
Non-overlapping; direct; inverse	GOLM1	0.522615	0.0112573	-0.0501682	0.784081	-0.0431015	0.819425	-0.0920967	0.743017	-0.572783	0.0380164	-0.565717	0.0421296	-0.614712	0.535697
Non-overlapping; direct; inverse	OMD	0.621177	0.0453008	-0.153157	0.507401	-0.161726	0.474755	-0.102313	0.807294	-0.774334	0.0495444	-0.782904	0.0434128	-0.72349	0.666503
Non-overlapping; direct; inverse	ASPN	1.01868	0.00255563	0.00851381	0.978431	0.0227936	0.937104	-0.0762126	0.857891	-1.01017	0.021954	-0.995887	0.024201	-1.09489	0.582338
Non-overlapping; direct; inverse	ABCA8	0.48157	0.321952	-0.514591	0.0350674	-0.529307	0.0247885	-0.427271	0.395102	-0.996161	0.0224148	-1.01088	0.01611	-0.908841	0.673652

## Sheet: Glom_Non-overlapping;inverse
Classificaton	Cohort vs healthy									Cohort vs CKD_T2D
	Gene name	CKD_T2D		CKD		Autoimmune		Hypertension		CKD		Autoimmune		Hypertension
		LogFC	Adj. P value	LogFC	Adj. P value	LogFC	Adj. P value	LogFC	Adj. P value	LogFC	Adj. P value	LogFC	Adj. P value	LogFC	Adj. P value
Non-overlapping; inverse	TSPAN8	0.665025	0.0432607	-0.120956	0.647396	-0.106707	0.687473	-0.205501	0.599171	-0.785981	0.0805734	-0.771732	0.0882314	-0.870526	0.625379
Non-overlapping; inverse	ITIH2	0.610155	0.0295485	-0.00253729	0.99176	-0.00401544	0.988619	0.00623309	0.986882	-0.612692	0.117507	-0.61417	0.130998	-0.603922	0.671498
Non-overlapping; inverse	FGF9	-0.538051	0.011461	0.00859017	0.970919	0.0152697	0.947554	-0.0310419	0.924403	0.546641	0.110492	0.553321	0.114792	0.507009	0.62398
Non-overlapping; inverse	SBSPON	-0.638371	0.0032365	0.0165414	0.952169	0.027092	0.919499	-0.0460584	0.906273	0.654912	0.117073	0.665462	0.110334	0.592312	0.666503
Non-overlapping; inverse	GDF15	0.0163147	0.977588	-0.521502	0.0541052	-0.557356	0.0387722	-0.30877	0.597674	-0.537817	0.321063	-0.573671	0.26235	-0.325084	0.901704

## Sheet: Glom_Only non_overlapping
Classificaton	Cohort vs healthy									Cohort vs CKD_T2D
	Gene name	CKD_T2D		CKD		Autoimmune		Hypertension		CKD		Autoimmune		Hypertension
		LogFC	Adj. P value	LogFC	Adj. P value	LogFC	Adj. P value	LogFC	Adj. P value	LogFC	Adj. P value	LogFC	Adj. P value	LogFC	Adj. P value
Only non-overlapping	TUBAL3	-0.580787	0.0318401	-0.356937	0.0630014	-0.348295	0.0662547	-0.408211	0.158088	0.223851	0.676797	0.232492	0.661656	0.172576	0.942332
Only non-overlapping	HACD1	0.65568	0.0023654	0.468858	0.00204563	0.495486	0.000954985	0.310862	0.181959	-0.186822	0.657499	-0.160194	0.719973	-0.344818	0.81463
Only non-overlapping	PDLIM1	0.757931	1.48241e-07	0.444686	2.45397e-05	0.455303	1.55086e-05	0.381695	0.0147759	-0.313245	0.121637	-0.302628	0.136065	-0.376235	0.596999
Only non-overlapping	MATN2	0.946834	0.000165538	0.409845	0.0530063	0.428607	0.0430863	0.298526	0.328737	-0.536988	0.227988	-0.518227	0.254977	-0.648308	0.666273
Only non-overlapping	FOXE1	0.662628	0.000311575	0.173116	0.0638219	0.171396	0.0714251	0.183322	0.153202	-0.489512	0.00548501	-0.491232	0.00757361	-0.479305	0.596999
Only non-overlapping	QSOX1	0.656652	0.00229173	0.303174	0.0463331	0.300183	0.0522495	0.320924	0.138771	-0.353477	0.292172	-0.356469	0.298652	-0.335727	0.782482
Only non-overlapping	ELL2	-0.541406	0.00384469	-0.458643	8.2985e-07	-0.46169	1.01733e-06	-0.440561	0.00500358	0.0827637	0.768008	0.0797163	0.788059	0.100845	0.941022
Only non-overlapping	ZNF593	0.507793	0.00444061	0.347512	0.0105068	0.332417	0.0161694	0.437077	0.0225945	-0.160281	0.660927	-0.175376	0.628702	-0.070716	0.968015
Only non-overlapping	TRIM38	0.606332	1.16134e-08	0.427764	1.96751e-10	0.438561	1.96209e-10	0.363705	0.000229968	-0.178568	0.156825	-0.167771	0.202055	-0.242627	0.582338
Only non-overlapping	PIK3C2B	0.582748	0.000109286	0.462185	9.00316e-05	0.460422	0.000118894	0.472643	0.00434541	-0.120563	0.718602	-0.122326	0.721563	-0.110106	0.927266
Only non-overlapping	SLC9A3R1	-0.538249	0.000142719	-0.200014	0.0421789	-0.199461	0.0430598	-0.203294	0.172436	0.338235	0.069644	0.338788	0.0694724	0.334955	0.661825
Only non-overlapping	TNFRSF10B	0.594001	1.02529e-06	0.36407	3.92576e-05	0.368761	4.20002e-05	0.336238	0.00509523	-0.229931	0.216451	-0.22524	0.238638	-0.257763	0.666503
Only non-overlapping	NRP1	0.55942	0.000645145	0.444461	0.000390586	0.453982	0.000254993	0.387973	0.0543462	-0.114959	0.743065	-0.105439	0.769878	-0.171447	0.887507
Only non-overlapping	PHYH	-0.501626	0.00505791	-0.347408	0.0158419	-0.344007	0.015579	-0.367585	0.0843142	0.154219	0.708552	0.157619	0.702015	0.134041	0.938785
Only non-overlapping	TM4SF5	-0.569638	0.000286643	-0.425383	0.00363312	-0.42577	0.00312361	-0.423084	0.0517438	0.144255	0.729462	0.143867	0.730716	0.146554	0.927266
Only non-overlapping	PIP5K1B	0.845227	4.04296e-06	0.448462	0.010489	0.448285	0.0102036	0.449513	0.0697868	-0.396765	0.303856	-0.396942	0.298869	-0.395714	0.730806
Only non-overlapping	PLSCR1	0.573101	0.00227536	0.163854	0.198913	0.169763	0.201505	0.128793	0.461077	-0.409248	0.0822655	-0.403338	0.110223	-0.444309	0.596552
Only non-overlapping	VILL	0.756966	0.0349437	0.184274	0.447703	0.177486	0.470454	0.224551	0.51085	-0.572692	0.260314	-0.57948	0.265893	-0.532415	0.81463
Only non-overlapping	MAPK13	0.629517	2.97112e-05	0.310046	0.00662171	0.308524	0.00776295	0.319077	0.0325482	-0.319471	0.18672	-0.320994	0.19268	-0.31044	0.695591
Only non-overlapping	MID1	0.660466	5.83773e-06	0.281448	0.0128432	0.278279	0.0141408	0.300248	0.0474821	-0.379018	0.0900578	-0.382187	0.0882314	-0.360218	0.666503
Only non-overlapping	SLC31A2	-0.552481	0.00547258	-0.177824	0.182228	-0.171447	0.196959	-0.215662	0.266786	0.374656	0.174757	0.381034	0.168544	0.336819	0.787432
Only non-overlapping	ABCC3	0.811392	0.000141682	0.395931	0.0071473	0.388881	0.00875408	0.437758	0.0213061	-0.415461	0.201592	-0.42251	0.197425	-0.373633	0.77549
Only non-overlapping	GYG2	-0.582108	1.65025e-05	-0.340564	3.73646e-05	-0.351111	1.39229e-05	-0.277984	0.0687967	0.241544	0.104962	0.230997	0.104323	0.304125	0.617038
Only non-overlapping	CLDN3	0.611541	0.0082582	0.179883	0.229848	0.179069	0.241695	0.184713	0.41142	-0.431658	0.136059	-0.432472	0.149135	-0.426828	0.682015
Only non-overlapping	HSPA12A	-0.555257	0.000609046	-0.280341	0.00231857	-0.29103	0.00153085	-0.216917	0.169861	0.274916	0.134378	0.264227	0.151701	0.33834	0.666503
Only non-overlapping	PROM1	0.973947	0.031475	0.0980396	0.801034	0.102241	0.792543	0.0731105	0.90549	-0.875907	0.203182	-0.871706	0.210611	-0.900836	0.721263
Only non-overlapping	WIPF1	0.536878	1.87296e-05	0.27836	0.000262159	0.271008	0.000216275	0.321976	0.00841824	-0.258519	0.101918	-0.26587	0.0800485	-0.214902	0.795878
Only non-overlapping	LAT	0.589461	5.903e-06	0.394539	3.43008e-06	0.389696	3.33832e-06	0.423277	0.00343487	-0.194922	0.274075	-0.199765	0.241446	-0.166183	0.838506
Only non-overlapping	SPRY1	0.740629	4.77056e-05	0.392987	0.00911429	0.402984	0.0060776	0.333672	0.134701	-0.347641	0.319046	-0.337644	0.326609	-0.406957	0.740541
Only non-overlapping	PLPP2	0.704418	2.9678e-05	0.27476	0.00284568	0.284366	0.00160105	0.217763	0.149138	-0.429658	0.0133812	-0.420052	0.0147073	-0.486655	0.582338
Only non-overlapping	SYNGR3	0.507583	0.000843354	0.228473	0.0138046	0.217793	0.0240565	0.29184	0.0148362	-0.27911	0.14795	-0.28979	0.149762	-0.215742	0.779736
Only non-overlapping	ADGRB2	0.54121	0.00345766	0.346249	0.0277605	0.372184	0.0185367	0.192362	0.388635	-0.194961	0.643426	-0.169025	0.709149	-0.348847	0.75403
Only non-overlapping	ADCY3	0.517404	2.73165e-05	0.318725	0.000256847	0.308166	0.000629577	0.381376	0.000816481	-0.198679	0.313216	-0.209238	0.30117	-0.136029	0.844015
Only non-overlapping	NUAK1	0.632529	3.45771e-05	0.208677	0.137691	0.211175	0.1312	0.193855	0.34516	-0.423852	0.111535	-0.421354	0.113271	-0.438674	0.62742
Only non-overlapping	PPL	0.661066	0.00431084	0.107351	0.540165	0.111339	0.526887	0.0836877	0.760272	-0.553714	0.0696969	-0.549726	0.079202	-0.577378	0.62742
Only non-overlapping	DFNA5	0.603868	0.000377721	0.139549	0.313628	0.136899	0.330203	0.155272	0.441537	-0.464319	0.0580737	-0.466969	0.0594824	-0.448596	0.605313
Only non-overlapping	TPST1	0.583581	1.66089e-05	0.303376	0.00177295	0.296611	0.00266614	0.343519	0.0157247	-0.280204	0.140046	-0.28697	0.135022	-0.240062	0.692502
Only non-overlapping	BUB1B	0.512083	0.000340499	0.459649	0.000863694	0.482185	0.000912219	0.325936	0.00521111	-0.0524341	0.907343	-0.0298982	0.954776	-0.186147	0.838506
Only non-overlapping	EIF4E2	0.530158	5.83773e-06	0.416615	5.25538e-08	0.434036	1.1454e-08	0.313254	0.00944692	-0.113542	0.538949	-0.096122	0.608873	-0.216904	0.696376
Only non-overlapping	MSC	0.596157	9.62501e-05	0.337337	0.000619311	0.333806	0.00091572	0.358286	0.00709498	-0.25882	0.231972	-0.262351	0.237953	-0.237871	0.772133
Only non-overlapping	LPXN	0.82431	2.75021e-07	0.37291	0.00199555	0.370538	0.00192695	0.386983	0.0171802	-0.451401	0.0557622	-0.453772	0.0525789	-0.437328	0.657168
Only non-overlapping	SRGAP2	-0.598182	0.00567214	-0.174228	0.163124	-0.201656	0.115114	-0.0114919	0.953924	0.423954	0.0893755	0.396527	0.143455	0.58669	0.582338
Only non-overlapping	FAM20B	-0.629702	0.000183574	-0.297547	0.00335372	-0.295027	0.00334364	-0.312501	0.0511449	0.332155	0.102683	0.334675	0.0971058	0.317201	0.716369
Only non-overlapping	FZD7	-0.652398	0.00493705	-0.356866	0.0194388	-0.343232	0.0234553	-0.437758	0.108392	0.295533	0.383364	0.309166	0.334878	0.21464	0.883059
Only non-overlapping	RAB11FIP3	-0.624667	0.000445232	-0.437233	0.00108962	-0.437845	0.000933843	-0.433599	0.0309242	0.187434	0.591488	0.186822	0.596509	0.191068	0.898466
Only non-overlapping	ZPR1	0.534726	4.17603e-05	0.414014	1.20542e-06	0.410164	1.65795e-06	0.436859	0.000530264	-0.120712	0.588819	-0.124562	0.584969	-0.0978664	0.927266
Only non-overlapping	TNFRSF21	0.778585	0.00447426	0.286159	0.261839	0.319459	0.205629	0.0885745	0.831158	-0.492427	0.397977	-0.459126	0.44844	-0.690011	0.671524
Only non-overlapping	EED	0.54104	4.33255e-07	0.425751	2.03164e-09	0.440581	1.06503e-09	0.337756	0.0017135	-0.115289	0.474986	-0.100458	0.548356	-0.203283	0.657168
Only non-overlapping	USP2	-0.518241	0.000299441	-0.438448	2.72597e-05	-0.436018	1.30681e-05	-0.452864	0.0122706	0.0797939	0.800414	0.0822236	0.785806	0.0653779	0.969811
Only non-overlapping	DHRS3	-0.803056	4.35553e-05	-0.355773	0.00587028	-0.34333	0.00789515	-0.429597	0.014692	0.447283	0.0879043	0.459725	0.0812078	0.373458	0.728758
Only non-overlapping	NEBL	-0.629196	0.000308722	-0.248188	0.00326925	-0.232522	0.00600586	-0.341139	0.00627462	0.381008	0.0246782	0.396674	0.020925	0.288057	0.739212
Only non-overlapping	STK10	0.654627	2.76477e-05	0.476598	6.14476e-06	0.473658	5.48777e-06	0.494045	0.00206122	-0.178029	0.50576	-0.180969	0.500893	-0.160582	0.894729
Only non-overlapping	RHOBTB1	0.573243	0.0026417	0.417443	0.00129246	0.433255	0.000717086	0.323622	0.127462	-0.1558	0.656295	-0.139988	0.698157	-0.249621	0.839914
Only non-overlapping	SEC24D	0.569511	0.000364043	0.38922	0.000249682	0.391603	0.000164262	0.375083	0.03272	-0.180291	0.499425	-0.177908	0.500893	-0.194428	0.86118
Only non-overlapping	ZWINT	0.564781	0.00240335	0.443645	0.00138601	0.452542	0.00117525	0.390852	0.0395416	-0.121136	0.774563	-0.112238	0.800683	-0.173929	0.910374
Only non-overlapping	KIF4A	0.629419	1.9947e-05	0.480789	0.00104255	0.483299	0.00159925	0.465891	0.00140024	-0.14863	0.727522	-0.146119	0.750805	-0.163528	0.87872
Only non-overlapping	CELF2	0.616293	2.37922e-05	0.278636	0.000489287	0.288641	0.000346413	0.219276	0.0593477	-0.337656	0.0273866	-0.327652	0.036425	-0.397017	0.582338
Only non-overlapping	TACC2	-0.670842	0.000177043	-0.197397	0.0609879	-0.206377	0.052137	-0.144112	0.399025	0.473446	0.0125628	0.464465	0.0156139	0.52673	0.526816
Only non-overlapping	CCN4	0.54927	1.61184e-05	0.400244	1.08558e-05	0.417132	1.28535e-05	0.30004	0.00611193	-0.149026	0.499049	-0.132138	0.584052	-0.24923	0.602228
Only non-overlapping	GCNT3	0.625444	8.43926e-05	0.418437	0.00162403	0.427015	0.00141772	0.367536	0.0256088	-0.207007	0.55535	-0.198428	0.584759	-0.257907	0.833511
Only non-overlapping	CRTAM	0.594046	9.23674e-06	0.315593	0.00104874	0.313359	0.00117983	0.328845	0.00850474	-0.278453	0.181717	-0.280687	0.181895	-0.265201	0.735825
Only non-overlapping	CLDN1	0.770031	0.0012528	0.293032	0.0478708	0.30431	0.0421464	0.226117	0.320629	-0.476999	0.101918	-0.465721	0.122778	-0.543914	0.633492
Only non-overlapping	CH25H	0.697746	0.000448444	0.213027	0.00545193	0.203867	0.00863793	0.267379	0.0060645	-0.484719	0.00344877	-0.49388	0.00448964	-0.430367	0.666503
Only non-overlapping	AGR2	0.939259	0.00133711	0.186943	0.361727	0.19064	0.33559	0.165009	0.593481	-0.752315	0.0557622	-0.748618	0.054035	-0.774249	0.667863
Only non-overlapping	PTTG1	0.560195	0.00329445	0.417212	0.0139912	0.418078	0.0166609	0.412068	0.0395856	-0.142983	0.779071	-0.142116	0.795874	-0.148126	0.927266
Only non-overlapping	CYB5A	-0.562169	0.000754655	-0.325615	0.00446504	-0.324832	0.004171	-0.330262	0.0484305	0.236554	0.409718	0.237337	0.412773	0.231907	0.844015
Only non-overlapping	F13A1	0.998753	0.0113894	0.233071	0.363581	0.233168	0.355199	0.232495	0.59692	-0.765682	0.115034	-0.765585	0.111596	-0.766258	0.713073
Only non-overlapping	PLAU	0.957043	0.000410947	0.36292	0.0333767	0.349838	0.0433302	0.44054	0.0915788	-0.594123	0.0619457	-0.607205	0.058908	-0.516503	0.671498
Only non-overlapping	MYC	0.640385	0.00634013	0.202609	0.182328	0.191359	0.21826	0.269359	0.220348	-0.437776	0.14103	-0.449026	0.141067	-0.371027	0.753128
Only non-overlapping	NRAS	0.624148	1.20997e-07	0.430482	2.36512e-05	0.451383	1.55047e-05	0.306468	0.00720072	-0.193667	0.434006	-0.172766	0.512085	-0.31768	0.596999
Only non-overlapping	TNF	0.633402	1.45054e-08	0.315653	2.26267e-05	0.312475	3.02042e-05	0.334512	0.0013058	-0.317749	0.0191388	-0.320927	0.0189208	-0.29889	0.596552
Only non-overlapping	CD8A	0.521795	0.0128631	0.254148	0.0306502	0.241323	0.0277812	0.330238	0.0934613	-0.267647	0.383364	-0.280472	0.323458	-0.191557	0.920736
Only non-overlapping	HLA-DRA	0.655868	0.000625669	0.318039	0.026817	0.323575	0.0200487	0.285189	0.230784	-0.337829	0.286578	-0.332293	0.277916	-0.370679	0.765905
Only non-overlapping	HLA-DRB1	0.500525	0.00209003	0.395956	0.000331081	0.387002	0.000471029	0.449085	0.00841824	-0.104569	0.742835	-0.113523	0.721834	-0.0514401	0.974244
Only non-overlapping	HLA-DQB1	0.855409	0.0254902	0.415701	0.114877	0.406949	0.122371	0.467626	0.252201	-0.439709	0.49988	-0.44846	0.497333	-0.387784	0.890642
Only non-overlapping	APOE	-0.717864	0.0392377	-0.447349	0.1126	-0.444069	0.112399	-0.466805	0.229384	0.270516	0.743409	0.273795	0.745309	0.251059	0.941795
Only non-overlapping	APOC1	1.0407	0.000256702	0.470656	0.0497402	0.464217	0.0507276	0.50886	0.099477	-0.57004	0.305098	-0.576479	0.298652	-0.531836	0.81463
Only non-overlapping	SLC4A1	-0.548225	0.00348746	-0.415209	0.000816164	-0.422941	0.000586042	-0.369333	0.0600628	0.133016	0.708552	0.125284	0.730069	0.178892	0.90414
Only non-overlapping	RBP4	-1.16476	0.0141653	-0.38812	0.400943	-0.365265	0.431498	-0.523722	0.447721	0.776639	0.445909	0.799493	0.428618	0.641036	0.844015
Only non-overlapping	MMP1	0.54571	0.00142642	0.364019	0.00060024	0.344163	0.00141772	0.481833	0.000152646	-0.181691	0.538055	-0.201548	0.507635	-0.0638773	0.971851
Only non-overlapping	SLPI	0.81786	0.00714674	0.24961	0.275121	0.216881	0.344453	0.443807	0.185321	-0.56825	0.218022	-0.600979	0.178713	-0.374053	0.854443
Only non-overlapping	CD3D	0.907601	5.32811e-06	0.378255	0.0259151	0.361667	0.0210993	0.476674	0.0933086	-0.529346	0.122895	-0.545934	0.0800485	-0.430927	0.802805
Only non-overlapping	MT1F	-0.548398	0.00820789	-0.334328	0.0198923	-0.343209	0.0163023	-0.28163	0.195895	0.21407	0.567218	0.205188	0.59339	0.266767	0.848695
Only non-overlapping	GYPC	0.540579	0.000112998	0.24727	0.0329628	0.235788	0.0438018	0.315397	0.0350469	-0.293309	0.244811	-0.304791	0.225097	-0.225182	0.81654
Only non-overlapping	ALDH2	-0.53132	0.00354469	-0.337036	0.00635949	-0.339312	0.00569934	-0.323526	0.0711828	0.194284	0.556083	0.192007	0.5695	0.207793	0.88321
Only non-overlapping	S100A8	1.12821	0.0194608	0.652703	0.0908352	0.599059	0.121688	0.970992	0.127305	-0.475507	0.599774	-0.529151	0.553859	-0.157219	0.971851
Only non-overlapping	RPLP2	0.591702	0.00397735	0.344555	0.00411633	0.329025	0.00748409	0.436695	0.0153079	-0.247148	0.392964	-0.262677	0.369906	-0.155007	0.905967
Only non-overlapping	FYN	-0.579478	0.00157135	-0.212475	0.0263183	-0.218688	0.0199605	-0.175616	0.316556	0.367003	0.0437557	0.360791	0.0457666	0.403863	0.666273
Only non-overlapping	GLA	0.526564	5.99557e-08	0.383731	2.33609e-07	0.37838	6.0855e-07	0.415477	9.9626e-05	-0.142834	0.394819	-0.148185	0.388546	-0.111087	0.838506
Only non-overlapping	C2	0.559317	3.07269e-05	0.249974	0.0101718	0.257836	0.00881964	0.203328	0.0934613	-0.309343	0.125185	-0.301481	0.149135	-0.355989	0.625379
Only non-overlapping	APRT	0.509784	0.00732873	0.383894	0.0058746	0.38181	0.0082086	0.396264	0.0332311	-0.12589	0.755766	-0.127975	0.767574	-0.11352	0.935025
Only non-overlapping	GUSB	0.565748	0.00142132	0.289494	0.0061386	0.29186	0.00676563	0.275454	0.110123	-0.276254	0.201592	-0.273887	0.214565	-0.290293	0.704219
Only non-overlapping	INHBA	0.50838	0.00221567	0.136074	0.157363	0.112941	0.251017	0.273331	0.0344622	-0.372306	0.0427242	-0.395439	0.0331182	-0.235049	0.802805
Only non-overlapping	MGP	0.645382	0.0021218	0.28264	0.0739115	0.291376	0.068679	0.230805	0.299246	-0.362743	0.304771	-0.354007	0.33682	-0.414577	0.712823
Only non-overlapping	PLEK	0.719162	2.75029e-05	0.415953	0.000903239	0.409948	0.00158506	0.451584	0.00197534	-0.303209	0.287827	-0.309214	0.30117	-0.267579	0.772106
Only non-overlapping	CFH	1.21758	0.000228464	0.451971	0.0412638	0.439857	0.0457889	0.523849	0.132738	-0.765609	0.0654921	-0.777724	0.0586045	-0.693731	0.671524
Only non-overlapping	SERPINF2	-0.593646	0.00384315	-0.482954	0.00458658	-0.485969	0.0050709	-0.465063	0.0372669	0.110692	0.837241	0.107677	0.848501	0.128583	0.942332
Only non-overlapping	KRT7	1.24527	0.00210031	0.388545	0.156013	0.391678	0.152169	0.369952	0.404045	-0.856727	0.0961083	-0.853594	0.0977385	-0.87532	0.666503
Only non-overlapping	STS	0.566703	8.57943e-06	0.335036	0.000533049	0.333582	0.000358093	0.343658	0.0240557	-0.231667	0.284691	-0.23312	0.258163	-0.223044	0.815158
Only non-overlapping	ACAA1	-0.511993	0.0348379	-0.305523	0.117204	-0.311604	0.110379	-0.26944	0.342954	0.206471	0.704574	0.200389	0.721473	0.242553	0.90414
Only non-overlapping	MMP7	1.59048	0.00493777	0.624772	0.16988	0.604942	0.184485	0.742433	0.262716	-0.965709	0.338568	-0.98554	0.325387	-0.848048	0.831553
Only non-overlapping	RBP1	0.675075	1.51068e-05	0.451905	0.000149595	0.444471	0.00015623	0.496017	0.00761104	-0.22317	0.435565	-0.230604	0.412003	-0.179059	0.876229
Only non-overlapping	TPM1	0.768508	3.08833e-05	0.432187	0.000130019	0.446661	6.90531e-05	0.346312	0.0516476	-0.336321	0.13963	-0.321848	0.158287	-0.422196	0.657168
Only non-overlapping	TACSTD2	1.05223	0.0103927	0.115249	0.72184	0.105465	0.747002	0.1733	0.744586	-0.936984	0.0696969	-0.946768	0.0657367	-0.878933	0.666503
Only non-overlapping	C1S	0.524701	0.008826	0.146579	0.22862	0.124357	0.307844	0.278425	0.116725	-0.378123	0.117977	-0.400344	0.0911586	-0.246276	0.845733
Only non-overlapping	UCHL1	1.11592	0.000209583	0.380793	0.111465	0.371861	0.123129	0.433792	0.239507	-0.735127	0.0909061	-0.744059	0.0856539	-0.682127	0.657168
Only non-overlapping	SRGN	0.733775	0.000163091	0.35315	0.0367264	0.339459	0.0519619	0.434383	0.0582381	-0.380625	0.279079	-0.394316	0.272153	-0.299393	0.730806
Only non-overlapping	CXCL8	0.626963	0.0385544	0.286516	0.152079	0.254103	0.234	0.478832	0.0669038	-0.340447	0.468639	-0.37286	0.44729	-0.148131	0.929377
Only non-overlapping	CHGA	0.991947	0.00384334	0.310027	0.180789	0.314748	0.171535	0.282017	0.470167	-0.68192	0.121998	-0.677199	0.124474	-0.70993	0.672875
Only non-overlapping	LAMC1	0.598481	1.24259e-07	0.323879	8.51822e-05	0.329051	8.24602e-05	0.293192	0.00605644	-0.274602	0.0893755	-0.26943	0.103744	-0.305289	0.596999
Only non-overlapping	SLC2A2	-0.739831	0.0113328	-0.398293	0.0970245	-0.38831	0.108947	-0.457528	0.174457	0.341538	0.569773	0.351521	0.56968	0.282303	0.90414
Only non-overlapping	SPTB	-0.582179	4.78433e-06	-0.1942	0.0122747	-0.192988	0.0126488	-0.201389	0.0888341	0.387979	0.00481423	0.38919	0.00481601	0.38079	0.535697
Only non-overlapping	ACADM	-0.649131	1.35324e-06	-0.410265	0.000140405	-0.410432	0.000102023	-0.409278	0.0140585	0.238866	0.319616	0.238699	0.303519	0.239853	0.794372
Only non-overlapping	COL11A1	0.854059	0.000921434	0.262158	0.086536	0.259046	0.102902	0.280623	0.0609275	-0.591901	0.0612528	-0.595013	0.0764084	-0.573435	0.666503
Only non-overlapping	COL6A2	0.863806	0.000138102	0.404309	0.00450995	0.403726	0.00449493	0.407767	0.0668409	-0.459497	0.100978	-0.460079	0.0992826	-0.456039	0.673652
Only non-overlapping	IMPDH2	0.891008	0.00146984	0.351265	0.0595823	0.353775	0.0728682	0.336373	0.140594	-0.539743	0.145495	-0.537233	0.181131	-0.554635	0.625379
Only non-overlapping	ANXA3	0.896144	0.00454834	0.253556	0.242396	0.264469	0.220495	0.188801	0.612006	-0.642588	0.111306	-0.631675	0.121127	-0.707342	0.666273
Only non-overlapping	PEPD	-0.511715	0.0121578	-0.348367	0.0234285	-0.34278	0.0235538	-0.381517	0.101275	0.163348	0.713626	0.168935	0.702015	0.130198	0.944461
Only non-overlapping	LYL1	0.517717	3.11751e-05	0.464096	3.51986e-06	0.465676	4.15188e-06	0.454725	0.00145979	-0.0536208	0.865429	-0.0520415	0.873088	-0.0629919	0.95764
Only non-overlapping	ALAS1	0.51391	6.18355e-05	0.384622	8.72812e-06	0.380984	1.23558e-05	0.406213	0.00228319	-0.129288	0.550567	-0.132927	0.546712	-0.107697	0.905675
Only non-overlapping	VCAN	1.12649	0.000629791	0.361044	0.0804534	0.350096	0.0850777	0.426003	0.152278	-0.765443	0.0639835	-0.776391	0.0586045	-0.700484	0.704315
Only non-overlapping	ITGA4	0.700821	1.17616e-05	0.396763	1.45589e-05	0.393451	2.67573e-05	0.41641	0.000269442	-0.304058	0.117391	-0.30737	0.129469	-0.284411	0.724465
Only non-overlapping	C6	-0.669726	0.0029844	-0.39548	0.0279881	-0.395915	0.026131	-0.392901	0.192866	0.274246	0.519741	0.273811	0.518965	0.276825	0.847541
Only non-overlapping	SELL	0.746461	0.029641	0.224524	0.37085	0.198009	0.424784	0.381848	0.406728	-0.521937	0.267982	-0.548452	0.210175	-0.364614	0.854443
Only non-overlapping	CCNB1	0.580526	0.00022226	0.397478	0.00252971	0.414287	0.00278752	0.297747	0.0151444	-0.183048	0.599774	-0.166239	0.675122	-0.282779	0.712823
Only non-overlapping	MYL6B	0.63297	0.000582485	0.290818	0.035511	0.288508	0.0392368	0.304521	0.124243	-0.342152	0.244811	-0.344462	0.246285	-0.328449	0.736996
Only non-overlapping	HOXB2	0.555211	2.76372e-05	0.418027	6.29024e-07	0.428401	3.33956e-07	0.356473	0.00896049	-0.137184	0.494606	-0.12681	0.534853	-0.198738	0.775001
Only non-overlapping	IL2RB	0.698834	2.03228e-08	0.455427	5.08345e-06	0.448766	8.5748e-06	0.494949	0.000365677	-0.243407	0.248388	-0.250068	0.234664	-0.203885	0.770015
Only non-overlapping	LIF	0.788812	0.000140567	0.334724	0.00869085	0.325193	0.0130162	0.391275	0.0188616	-0.454088	0.072769	-0.463619	0.079202	-0.397536	0.673652
Only non-overlapping	EZR	-0.523637	0.000401114	-0.367782	0.000848991	-0.362536	0.00119125	-0.39891	0.0176237	0.155855	0.563617	0.161101	0.560596	0.124727	0.901704
Only non-overlapping	HPGD	-0.758452	0.0441661	-0.314848	0.155759	-0.337156	0.115624	-0.18249	0.637778	0.443604	0.433193	0.421296	0.460628	0.575962	0.822765
Only non-overlapping	NME1	0.794	8.91953e-06	0.476996	0.000158864	0.477182	0.000141978	0.475895	0.0127037	-0.317004	0.242244	-0.316819	0.236996	-0.318105	0.753191
Only non-overlapping	NQO1	-0.550841	0.00296252	-0.230955	0.0239625	-0.249648	0.0152448	-0.120045	0.468624	0.319886	0.136059	0.301193	0.17965	0.430796	0.625379
Only non-overlapping	CD1D	0.630481	3.05821e-06	0.336264	0.00127937	0.318378	0.00239212	0.442387	0.00145979	-0.294217	0.181202	-0.312103	0.149764	-0.188094	0.839914
Only non-overlapping	DSP	0.677233	0.0128239	0.113195	0.691135	0.113356	0.690352	0.112234	0.777131	-0.564039	0.312406	-0.563877	0.320606	-0.565	0.754536
Only non-overlapping	NQO2	-0.642252	0.00938974	-0.268367	0.173207	-0.263022	0.177524	-0.300078	0.319225	0.373885	0.416499	0.37923	0.412408	0.342175	0.844015
Only non-overlapping	PDGFRA	0.64725	0.00275612	0.137281	0.394014	0.132437	0.401931	0.166024	0.508911	-0.509969	0.0854829	-0.514813	0.0800643	-0.481226	0.692502
Only non-overlapping	GLB1	0.502409	2.8025e-05	0.246471	0.00789323	0.248741	0.00832541	0.233003	0.0739044	-0.255938	0.173183	-0.253668	0.186669	-0.269406	0.666503
Only non-overlapping	CTPS1	0.644268	6.67914e-05	0.270275	0.0442381	0.266071	0.0480493	0.295216	0.136963	-0.373993	0.155158	-0.378196	0.149045	-0.349052	0.673652
Only non-overlapping	LGALS3	1.00927	0.000311575	0.414512	0.0226548	0.418281	0.0217406	0.392147	0.18897	-0.594762	0.0805734	-0.590993	0.0833622	-0.617128	0.657168
Only non-overlapping	IGFBP3	0.95685	0.00744836	0.216306	0.445293	0.209451	0.454221	0.25698	0.574772	-0.740544	0.162193	-0.747399	0.150523	-0.699869	0.728758
Only non-overlapping	BMP7	-0.602376	5.76584e-05	-0.217645	0.00766817	-0.214139	0.0117065	-0.238448	0.0126196	0.384731	0.0157217	0.388237	0.020862	0.363928	0.602228
Only non-overlapping	ITGB6	0.85841	0.00164153	0.361296	0.0395478	0.376402	0.0416444	0.27167	0.0917652	-0.497113	0.207459	-0.482008	0.265224	-0.58674	0.666503
Only non-overlapping	WT1	-0.522625	0.000968904	-0.136491	0.233107	-0.122407	0.286002	-0.220057	0.175867	0.386134	0.0696969	0.400218	0.0586045	0.302567	0.728758
Only non-overlapping	CXCL3	0.575566	0.000104305	0.231429	0.00130884	0.199348	0.00586658	0.421781	0.000153438	-0.344137	0.01014	-0.376219	0.00448964	-0.153785	0.838506
Only non-overlapping	UBFD1	0.621456	2.56761e-06	0.440027	3.58508e-05	0.454502	2.14062e-05	0.354138	0.0204933	-0.18143	0.480323	-0.166954	0.524062	-0.267319	0.692148
Only non-overlapping	HS3ST1	0.564253	4.39661e-05	0.120056	0.242396	0.117563	0.274443	0.134847	0.183817	-0.444197	0.0157389	-0.44669	0.0219834	-0.429406	0.526816
Only non-overlapping	MRAS	0.616224	3.59249e-07	0.368517	4.65397e-06	0.385797	1.61082e-06	0.265988	0.0189919	-0.247707	0.117567	-0.230427	0.151641	-0.350236	0.582338
Only non-overlapping	AURKA	0.598498	1.20124e-05	0.474997	2.7598e-05	0.485103	2.35685e-05	0.415036	0.00311566	-0.123501	0.705672	-0.113396	0.742333	-0.183462	0.854443
Only non-overlapping	COBL	-0.518814	0.000869866	-0.293058	0.00887834	-0.30156	0.0065523	-0.242616	0.158743	0.225756	0.40817	0.217255	0.428647	0.276198	0.779736
Only non-overlapping	AGT	-0.745767	0.0367999	-0.42083	0.128575	-0.419736	0.125363	-0.42732	0.332928	0.324937	0.656295	0.32603	0.652464	0.318447	0.915694
Only non-overlapping	DCN	-0.527197	0.00864145	-0.251066	0.0412597	-0.259991	0.041659	-0.198114	0.240103	0.276131	0.333578	0.267206	0.393265	0.329083	0.724574
Only non-overlapping	VCAM1	0.92726	0.000302702	0.483568	0.00662034	0.48487	0.00707968	0.475838	0.101772	-0.443692	0.211926	-0.442389	0.213852	-0.451421	0.673652
Only non-overlapping	HLA-DPA1	0.631284	4.37813e-05	0.303971	0.0172966	0.311358	0.014247	0.26014	0.159236	-0.327313	0.226758	-0.319925	0.237953	-0.371144	0.671524
Only non-overlapping	ALOX5AP	0.749234	0.00122772	0.242964	0.251257	0.21844	0.303216	0.388472	0.191521	-0.50627	0.235079	-0.530794	0.199442	-0.360762	0.833932
Only non-overlapping	TAC1	1.14766	0.00154878	0.384234	0.0683645	0.394385	0.0553724	0.324005	0.310947	-0.763427	0.0805003	-0.753277	0.0851133	-0.823656	0.673652
Only non-overlapping	LMNB1	0.545919	0.000276486	0.40105	4.34391e-05	0.385409	0.000110066	0.49385	0.000153438	-0.144869	0.583204	-0.16051	0.556138	-0.0520687	0.973107
Only non-overlapping	ITGAL	0.523667	5.19393e-06	0.372711	0.000160605	0.360345	0.00033779	0.446082	0.000365677	-0.150957	0.554327	-0.163323	0.531842	-0.0775852	0.939644
Only non-overlapping	CAPN3	-0.822397	0.00805816	-0.313892	0.302237	-0.291116	0.339352	-0.449026	0.279892	0.508506	0.481899	0.531281	0.457926	0.373372	0.896778
Only non-overlapping	COL5A1	0.859504	3.05939e-05	0.340312	0.0168405	0.347507	0.0172902	0.297616	0.0505898	-0.519192	0.0725978	-0.511996	0.0911586	-0.561888	0.602228
Only non-overlapping	PTN	0.899296	0.00136111	0.304019	0.0629204	0.317428	0.0470325	0.224458	0.425171	-0.595277	0.0615485	-0.581868	0.0658559	-0.674839	0.657168
Only non-overlapping	AGXT	-0.713564	3.59257e-05	-0.38302	0.0150887	-0.385227	0.0158271	-0.369922	0.0718794	0.330545	0.365932	0.328337	0.386482	0.343643	0.735681
Only non-overlapping	GPD1	-0.606104	0.00400915	-0.334371	0.0711128	-0.319024	0.0825095	-0.425427	0.0949601	0.271733	0.567218	0.28708	0.548534	0.180678	0.930914
Only non-overlapping	C5AR1	0.691632	0.00785515	0.378573	0.0404931	0.366518	0.054712	0.450097	0.131057	-0.313059	0.449587	-0.325113	0.438599	-0.241535	0.839914
Only non-overlapping	FGFR2	-0.534212	0.000132284	-0.346944	0.000497319	-0.335987	0.000828213	-0.411956	0.00889724	0.187268	0.413383	0.198225	0.382941	0.122256	0.893224
Only non-overlapping	BGN	0.827005	1.23606e-05	0.364348	0.00892902	0.345556	0.0158502	0.475849	0.0135113	-0.462657	0.0725978	-0.48145	0.0681565	-0.351157	0.666503
Only non-overlapping	CDH3	0.80863	0.000511055	0.292559	0.0368303	0.288374	0.042051	0.317389	0.0885946	-0.51607	0.0683222	-0.520255	0.0726159	-0.491241	0.673652
Only non-overlapping	GPX3	-0.535412	0.00666916	-0.391108	0.00984936	-0.379487	0.0125948	-0.460058	0.0260096	0.144304	0.750924	0.155925	0.734445	0.0753534	0.973107
Only non-overlapping	FGFR4	-0.869067	8.36205e-05	-0.33981	0.0199037	-0.363218	0.0131027	-0.200922	0.374739	0.529258	0.0548555	0.50585	0.0720859	0.668146	0.526816
Only non-overlapping	CPN2	-0.536528	0.0391141	-0.40992	0.00680027	-0.40455	0.00664012	-0.44178	0.0998334	0.126608	0.779045	0.131978	0.770817	0.0947485	0.97092
Only non-overlapping	MRC1	1.19266	0.00310065	0.205513	0.510688	0.145941	0.641394	0.558974	0.181885	-0.987149	0.0811893	-1.04672	0.0561679	-0.633688	0.832715
Only non-overlapping	PTGS1	0.547569	0.00275612	0.169085	0.272249	0.187779	0.230873	0.0581668	0.797191	-0.378484	0.225141	-0.35979	0.278488	-0.489402	0.596999
Only non-overlapping	SLC6A2	-0.626289	4.0205e-05	-0.255303	0.00939967	-0.247686	0.013472	-0.300497	0.0562961	0.370986	0.0306871	0.378603	0.0280206	0.325792	0.596999
Only non-overlapping	LAMA2	0.709982	0.000441133	0.388355	0.00161682	0.396421	0.00085376	0.340496	0.0808803	-0.321627	0.260531	-0.313561	0.264527	-0.369486	0.781009
Only non-overlapping	GABRR1	0.550569	0.000227965	0.365934	0.00139554	0.389623	0.00102612	0.225382	0.0498165	-0.184634	0.541895	-0.160946	0.625618	-0.325187	0.667863
Only non-overlapping	ACAT1	-0.548459	0.0111421	-0.379446	0.0215849	-0.373635	0.0239741	-0.413929	0.0703364	0.169013	0.727337	0.174825	0.722458	0.134531	0.944025
Only non-overlapping	MYL9	-0.62583	0.0295058	-0.214537	0.258792	-0.242935	0.202238	-0.0460412	0.899469	0.411293	0.310851	0.382895	0.379476	0.579789	0.666503
Only non-overlapping	CD24	0.654319	0.0133568	0.0549004	0.826339	0.0558098	0.824084	0.0495049	0.904278	-0.599419	0.143517	-0.598509	0.146996	-0.604814	0.671498
Only non-overlapping	FAS	0.661073	5.80249e-05	0.325253	0.00265736	0.334331	0.00242595	0.271391	0.0937942	-0.33582	0.106813	-0.326742	0.129469	-0.389682	0.596999
Only non-overlapping	NPY1R	0.586926	0.017216	0.24331	0.163268	0.262337	0.127303	0.130418	0.680696	-0.343616	0.387785	-0.324589	0.420938	-0.456508	0.728758
Only non-overlapping	NFKBIA	-0.518556	0.00480955	-0.396127	0.00233597	-0.409188	0.0021046	-0.318634	0.0955001	0.122429	0.740547	0.109368	0.78566	0.199923	0.849759
Only non-overlapping	PON1	-0.848332	0.0111968	-0.383987	0.10632	-0.372928	0.124645	-0.449598	0.259149	0.464346	0.34994	0.475404	0.342561	0.398735	0.802804
Only non-overlapping	G0S2	-0.742506	0.00147468	-0.421911	0.0455197	-0.441877	0.0353455	-0.303446	0.329388	0.320595	0.542553	0.300629	0.577158	0.43906	0.781087
Only non-overlapping	HLA-DMB	0.878589	2.80877e-06	0.484591	0.000264048	0.486456	0.000222728	0.473527	0.0204897	-0.393998	0.134253	-0.392134	0.129469	-0.405063	0.671524
Only non-overlapping	LOX	-0.828645	0.000213458	-0.357808	0.0069805	-0.366309	0.00584467	-0.307367	0.101275	0.470837	0.0831415	0.462336	0.0953539	0.521278	0.666503
Only non-overlapping	LAP3	0.636853	0.000306277	0.338335	0.00385691	0.349276	0.00286292	0.273418	0.107636	-0.298518	0.2531	-0.287577	0.283338	-0.363435	0.692502
Only non-overlapping	CD38	0.554933	0.000325671	0.317509	0.000483347	0.299776	0.000356443	0.422726	0.0068783	-0.237424	0.270932	-0.255157	0.189633	-0.132207	0.927266
Only non-overlapping	TNFRSF8	-0.581104	0.000363406	-0.241025	0.0176048	-0.244767	0.0166813	-0.218825	0.161561	0.340079	0.0846769	0.336337	0.0924897	0.362279	0.665875
Only non-overlapping	S100A2	1.20975	0.0294514	0.0833543	0.851129	0.0549461	0.901623	0.25191	0.718576	-1.1264	0.122471	-1.15481	0.103565	-0.957843	0.772106
Only non-overlapping	EPHA2	0.657222	0.000710826	0.395897	0.00019442	0.387281	0.000275146	0.447021	0.0257216	-0.261325	0.201592	-0.269941	0.171881	-0.210202	0.82761
Only non-overlapping	SHC1	0.504921	2.80877e-06	0.33546	3.47102e-06	0.334705	4.48056e-06	0.339938	0.00369521	-0.169461	0.248388	-0.170216	0.242829	-0.164983	0.736996
Only non-overlapping	TKT	0.615235	1.27259e-05	0.333359	0.00540472	0.330161	0.00586658	0.352333	0.0288415	-0.281876	0.298206	-0.285074	0.294127	-0.262902	0.787749
Only non-overlapping	EEF1D	0.687639	0.00263988	0.323261	0.0341305	0.323983	0.0451866	0.318979	0.100889	-0.364378	0.259973	-0.363656	0.301697	-0.36866	0.671498
Only non-overlapping	OAS2	0.63737	0.00457668	0.470977	0.00725617	0.488674	0.00733139	0.365974	0.136443	-0.166393	0.729427	-0.148696	0.779781	-0.271396	0.795878
Only non-overlapping	CCND2	0.693973	1.35324e-06	0.350345	0.00081362	0.34617	0.000896619	0.375118	0.0107294	-0.343629	0.097627	-0.347804	0.0915764	-0.318855	0.673652
Only non-overlapping	BDKRB2	0.638209	0.00297148	0.154334	0.213496	0.156993	0.207395	0.138558	0.510509	-0.483875	0.0297841	-0.481216	0.0334356	-0.499651	0.623111
Only non-overlapping	AXL	0.583528	0.000314243	0.381507	0.00524106	0.396756	0.00414089	0.291035	0.107963	-0.20202	0.564219	-0.186772	0.613396	-0.292493	0.769962
Only non-overlapping	TSPO	0.680068	0.000440456	0.385556	0.00151902	0.367962	0.00395578	0.489951	0.0023148	-0.294512	0.264086	-0.312106	0.259265	-0.190117	0.839914
Only non-overlapping	S100A11	0.659569	1.148e-05	0.411411	5.78288e-06	0.407597	1.04772e-05	0.434042	0.00185353	-0.248158	0.171383	-0.251972	0.17326	-0.225527	0.733827
Only non-overlapping	VIPR1	-0.714524	0.00036677	-0.195135	0.221431	-0.195469	0.220824	-0.19315	0.424354	0.519389	0.0701134	0.519055	0.0726159	0.521374	0.623111
Only non-overlapping	CTH	-0.589441	0.00095251	-0.38667	0.000721128	-0.392191	0.000363468	-0.353914	0.0661275	0.20277	0.490833	0.19725	0.493438	0.235527	0.854443
Only non-overlapping	LSP1	0.539389	0.000227292	0.387647	0.000149125	0.374945	0.000161409	0.463017	0.00607933	-0.151741	0.55996	-0.164444	0.515933	-0.0763717	0.957809
Only non-overlapping	CD68	0.657021	0.000395464	0.312	0.00208858	0.30125	0.00306518	0.375785	0.00879464	-0.34502	0.111704	-0.35577	0.103904	-0.281236	0.799364
Only non-overlapping	EPHX2	-0.741662	0.00728382	-0.494451	0.0399144	-0.490786	0.0428062	-0.516196	0.113996	0.247211	0.718459	0.250876	0.720687	0.225466	0.927392
Only non-overlapping	PTGS2	0.692068	0.00671885	0.235353	0.146589	0.240521	0.134585	0.204693	0.508265	-0.456715	0.12451	-0.451548	0.122918	-0.487375	0.671498
Only non-overlapping	HRH1	0.731834	3.03321e-05	0.271155	0.0185208	0.264567	0.0194023	0.310244	0.0590669	-0.460679	0.0412544	-0.467267	0.0363473	-0.42159	0.671498
Only non-overlapping	FBN1	0.870272	1.51443e-07	0.439956	0.00046349	0.450656	0.000319965	0.376468	0.0358568	-0.430316	0.0708003	-0.419616	0.0800485	-0.493804	0.59379
Only non-overlapping	FBN2	0.785937	4.67769e-05	0.435672	0.000979712	0.439556	0.00124083	0.412628	0.0140196	-0.350265	0.221067	-0.346381	0.24674	-0.37331	0.673652
Only non-overlapping	HNF1B	0.634449	0.00257275	0.279749	0.0833065	0.289201	0.0715818	0.223668	0.371943	-0.3547	0.323956	-0.345248	0.346596	-0.41078	0.728979
Only non-overlapping	AHR	0.50852	0.000753411	0.18912	0.033818	0.181583	0.0369174	0.23384	0.072719	-0.3194	0.0854829	-0.326938	0.0769811	-0.27468	0.7705
Only non-overlapping	CHI3L1	-1.02302	0.00222178	-0.389881	0.0507824	-0.419424	0.0346798	-0.214587	0.52422	0.633142	0.112641	0.603598	0.141067	0.808435	0.625379
Only non-overlapping	BMPR1A	-0.505068	0.000102801	-0.326272	3.95886e-05	-0.319884	6.09764e-05	-0.364178	0.00325355	0.178796	0.321063	0.185185	0.303043	0.140891	0.857896
Only non-overlapping	SERPINF1	1.02323	0.00728842	0.192322	0.449698	0.16782	0.512557	0.337699	0.365876	-0.83091	0.0735053	-0.855412	0.0657367	-0.685533	0.741071
Only non-overlapping	IFNGR2	0.574751	6.51712e-07	0.310227	0.00137325	0.307456	0.00187753	0.32667	0.00854248	-0.264523	0.18672	-0.267295	0.190045	-0.24808	0.671524
Only non-overlapping	LIPA	0.617732	6.8407e-07	0.401718	0.00024672	0.40078	0.000240138	0.407288	0.0126495	-0.216013	0.39377	-0.216952	0.388546	-0.210443	0.795878
Only non-overlapping	RPS19	0.583837	0.00038461	0.334201	0.000527795	0.336819	0.000635466	0.318669	0.0463954	-0.249636	0.194849	-0.247018	0.209323	-0.265168	0.682551
Only non-overlapping	CAPG	0.692747	0.00619042	0.356836	0.122079	0.347151	0.131773	0.414302	0.203056	-0.33591	0.558371	-0.345595	0.552	-0.278444	0.90414
Only non-overlapping	CSK	0.586075	2.28066e-06	0.440549	3.82565e-07	0.442603	1.88321e-07	0.428362	0.00222356	-0.145526	0.491689	-0.143472	0.490189	-0.157713	0.851288
Only non-overlapping	MAP3K8	0.51739	0.000330147	0.309691	0.00401997	0.310162	0.00414181	0.306896	0.0511449	-0.207699	0.425673	-0.207228	0.431789	-0.210493	0.823807
Only non-overlapping	ELK3	0.545862	2.31515e-05	0.462275	4.41732e-06	0.472628	3.14348e-06	0.400847	0.00715096	-0.0835862	0.771068	-0.0732332	0.806546	-0.145014	0.863222
Only non-overlapping	CD86	0.649907	1.99776e-06	0.334951	0.00170432	0.326257	0.00317381	0.386537	0.000645325	-0.314956	0.166922	-0.32365	0.17326	-0.26337	0.712823
Only non-overlapping	CASP3	0.510873	2.76477e-05	0.318805	0.000593033	0.320734	0.000688588	0.307364	0.015065	-0.192068	0.380219	-0.19014	0.404911	-0.203509	0.762311
Only non-overlapping	LIFR	-0.540215	0.000120705	-0.234602	0.0538404	-0.229484	0.0612016	-0.26497	0.120249	0.305613	0.225707	0.310731	0.216473	0.275245	0.733827
Only non-overlapping	CDKN2C	0.557365	8.72775e-07	0.293936	0.000441233	0.301063	0.000402642	0.251649	0.0224676	-0.263429	0.1085	-0.256303	0.132287	-0.305716	0.596999
Only non-overlapping	PRCP	0.516506	0.000476793	0.369617	5.58154e-05	0.382506	2.4055e-05	0.293142	0.0468317	-0.146889	0.532362	-0.134	0.57301	-0.223365	0.806868
Only non-overlapping	SYK	0.512824	0.00160776	0.215636	0.0166357	0.219853	0.0198121	0.190617	0.170145	-0.297188	0.0796322	-0.292971	0.104323	-0.322206	0.602228
Only non-overlapping	TNFRSF4	0.512952	0.000194696	0.416993	2.45397e-05	0.418215	1.60733e-05	0.409743	0.00612613	-0.0959584	0.743196	-0.0947365	0.748658	-0.103208	0.938597
Only non-overlapping	ACADSB	-0.650586	0.000565527	-0.466486	0.000884305	-0.461102	0.00081314	-0.498433	0.0182837	0.1841	0.630587	0.189484	0.615574	0.152153	0.931532
Only non-overlapping	NOP2	0.531288	6.94504e-07	0.309487	5.22127e-05	0.301627	8.87007e-05	0.356124	0.000961488	-0.221801	0.155378	-0.229661	0.142596	-0.175164	0.772106
Only non-overlapping	IER3	0.898295	0.00194684	0.442564	0.0172966	0.445894	0.01775	0.422807	0.20638	-0.455731	0.199991	-0.452401	0.199526	-0.475488	0.671498
Only non-overlapping	ID4	-0.569085	0.00429931	-0.437762	0.000689843	-0.449516	0.000393582	-0.368027	0.135867	0.131323	0.688994	0.119569	0.711315	0.201058	0.858317
Only non-overlapping	GLRB	0.664774	5.89394e-05	0.218785	0.0318795	0.224953	0.0267871	0.182186	0.243107	-0.445989	0.0172888	-0.439821	0.0206271	-0.482587	0.582338
Only non-overlapping	NMU	0.964945	0.00521611	0.49041	0.0948832	0.493727	0.0932631	0.470726	0.269634	-0.474535	0.508025	-0.471218	0.521685	-0.494219	0.839914
Only non-overlapping	MARCKSL1	0.596354	3.77877e-05	0.411329	0.000340988	0.406566	0.000325248	0.439592	0.0179	-0.185025	0.502679	-0.189789	0.485881	-0.156762	0.886118
Only non-overlapping	DNASE1L1	0.539274	8.96955e-05	0.373567	1.03998e-05	0.377842	7.93718e-06	0.348202	0.00759976	-0.165707	0.426408	-0.161432	0.445632	-0.191072	0.828335
Only non-overlapping	RGS3	0.606355	1.05418e-05	0.401104	8.24419e-06	0.401225	9.74267e-06	0.400388	0.00206122	-0.205251	0.314084	-0.20513	0.323468	-0.205968	0.795485
Only non-overlapping	PDLIM4	0.772164	5.63201e-05	0.417337	0.0051797	0.404292	0.00726587	0.494735	0.0142114	-0.354827	0.289222	-0.367872	0.27057	-0.27743	0.833511
Only non-overlapping	SSR4	0.557801	0.000337665	0.352243	0.000637729	0.336906	0.00181555	0.443236	0.000806051	-0.205558	0.408596	-0.220894	0.399848	-0.114565	0.90414
Only non-overlapping	IRAK1	0.579891	7.08004e-05	0.280134	0.0128183	0.274251	0.015601	0.315042	0.0424261	-0.299757	0.208955	-0.305641	0.202055	-0.264849	0.754536
Only non-overlapping	CAV2	0.683006	0.000500853	0.26717	0.0526595	0.28072	0.0391774	0.186774	0.394884	-0.415835	0.133952	-0.402285	0.148825	-0.496232	0.657168
Only non-overlapping	ARHGDIB	0.529586	6.99753e-05	0.397352	0.000603709	0.395612	0.000773743	0.407672	0.0102498	-0.132234	0.673037	-0.133974	0.677961	-0.121914	0.907023
Only non-overlapping	HK3	0.679342	2.77862e-05	0.47738	0.00024076	0.479382	0.000320389	0.465499	0.00172287	-0.201962	0.557727	-0.199959	0.581756	-0.213842	0.848695
Only non-overlapping	SEC24C	0.522775	0.0135463	0.40726	0.00415932	0.411542	0.0057732	0.381854	0.0622897	-0.115514	0.774563	-0.111232	0.80018	-0.140921	0.90414
Only non-overlapping	YARS	0.501528	3.20154e-06	0.389977	2.60701e-07	0.392729	1.97916e-07	0.373653	0.00161172	-0.111551	0.550492	-0.1088	0.563417	-0.127875	0.854443
Only non-overlapping	ATP1B3	0.506766	2.24752e-05	0.300602	0.00293301	0.30935	0.00249549	0.248694	0.101233	-0.206164	0.353397	-0.197416	0.393265	-0.258072	0.666503
Only non-overlapping	ARSF	-0.531046	0.000548681	-0.297365	0.042613	-0.292156	0.0464652	-0.328272	0.119303	0.233681	0.51164	0.23889	0.506538	0.202773	0.861702
Only non-overlapping	EMP1	1.07624	0.00030218	0.448099	0.034608	0.44	0.0368443	0.496153	0.17395	-0.628144	0.102683	-0.636243	0.0893044	-0.580089	0.671498
Only non-overlapping	MFAP2	0.659572	0.00288488	0.384911	0.0207465	0.371977	0.0244485	0.461653	0.0462177	-0.274661	0.528056	-0.287595	0.511272	-0.197919	0.921745
Only non-overlapping	AIF1	-0.629716	0.000261866	-0.198046	0.0298582	-0.208061	0.026423	-0.138626	0.279811	0.43167	0.0131192	0.421655	0.0203188	0.49109	0.526816
Only non-overlapping	NCKAP1L	0.633362	1.11326e-06	0.339039	0.0012539	0.315336	0.00246929	0.479675	0.000645325	-0.294323	0.191065	-0.318026	0.1444	-0.153687	0.881736
Only non-overlapping	CDH6	0.946274	0.000706801	0.309601	0.11875	0.310498	0.119519	0.304276	0.261969	-0.636673	0.106517	-0.635776	0.113835	-0.641998	0.671498
Only non-overlapping	TPD52	-0.614666	3.05821e-06	-0.378806	9.9153e-05	-0.376722	8.74179e-05	-0.39117	0.00509523	0.23586	0.287158	0.237944	0.274632	0.223496	0.809494
Only non-overlapping	BID	0.717472	6.31352e-07	0.352629	0.00148826	0.338634	0.00302199	0.435671	0.00117958	-0.364843	0.0947866	-0.378838	0.0906123	-0.281801	0.673652
Only non-overlapping	POLE2	0.659902	1.82519e-07	0.340952	0.000601982	0.332328	0.000764405	0.39212	0.00468138	-0.318951	0.106517	-0.327575	0.0915764	-0.267783	0.716369
Only non-overlapping	PER3	-0.628951	0.000208421	-0.324884	0.0367185	-0.316335	0.0435013	-0.375608	0.0830188	0.304067	0.40073	0.312616	0.390469	0.253343	0.836702
Only non-overlapping	WNT3	-0.581403	0.000934421	-0.299291	0.0152294	-0.291623	0.0205543	-0.344788	0.0499475	0.282112	0.303075	0.28978	0.298652	0.236615	0.816353
Only non-overlapping	TMPRSS3	0.581355	6.8524e-06	0.315793	0.00242981	0.316605	0.00269617	0.310971	0.0309242	-0.265563	0.224863	-0.26475	0.232978	-0.270384	0.673652
Only non-overlapping	RAB38	0.541628	0.00440038	0.296698	0.0298328	0.309403	0.022981	0.221314	0.268572	-0.24493	0.481899	-0.232225	0.516031	-0.320314	0.794372
Only non-overlapping	S100A10	0.616864	0.000183078	0.389359	0.0031396	0.384438	0.00343237	0.418557	0.0390577	-0.227505	0.478063	-0.232426	0.463593	-0.198307	0.859946
Only non-overlapping	TMEM258	0.502349	0.000137946	0.317376	0.000497319	0.316005	0.000755123	0.325508	0.0151178	-0.184974	0.371449	-0.186344	0.388546	-0.176841	0.783854
Only non-overlapping	SNRPD2	0.646938	0.00242355	0.264037	0.0726961	0.246951	0.0966168	0.365413	0.100889	-0.382902	0.202142	-0.399988	0.176945	-0.281525	0.829978
Only non-overlapping	GNAI1	0.731929	3.09981e-06	0.453574	7.97593e-05	0.476378	2.6059e-05	0.318268	0.0768743	-0.278356	0.248388	-0.255551	0.288839	-0.413662	0.605313
Only non-overlapping	RPS21	0.620394	0.000433536	0.277931	0.0138909	0.264663	0.0226938	0.356649	0.0243002	-0.342464	0.129195	-0.355731	0.123028	-0.263745	0.754536
Only non-overlapping	CXADR	-0.627094	0.0018718	-0.257382	0.187256	-0.25129	0.208712	-0.293531	0.210454	0.369711	0.41544	0.375804	0.423105	0.333563	0.810681
Only non-overlapping	SIRPA	-0.768453	0.000285943	-0.348047	0.0012696	-0.361338	0.000795981	-0.26919	0.202229	0.420406	0.0224148	0.407115	0.0252397	0.499263	0.582338
Only non-overlapping	GSTO1	0.501735	0.00150259	0.339177	0.0026991	0.34277	0.00267928	0.317858	0.0622897	-0.162558	0.568861	-0.158965	0.588355	-0.183876	0.850358
Only non-overlapping	RELN	0.635515	0.0321468	0.189283	0.397607	0.202616	0.362551	0.110173	0.758931	-0.446232	0.372557	-0.432899	0.406859	-0.525342	0.765905
Only non-overlapping	SRPX	0.846867	0.0120468	0.333747	0.212014	0.296412	0.257129	0.555269	0.153252	-0.51312	0.416111	-0.550455	0.36092	-0.291598	0.927266
Only non-overlapping	BTG2	-0.597271	1.7262e-05	-0.374555	8.20481e-06	-0.375607	8.96185e-06	-0.368313	0.0138869	0.222716	0.14103	0.221664	0.139252	0.228957	0.667863
Only non-overlapping	ELF3	0.859561	0.000939931	0.325269	0.0341048	0.315053	0.0385811	0.385884	0.111541	-0.534292	0.0755435	-0.544508	0.0691552	-0.473676	0.727497
Only non-overlapping	LCN2	0.540514	0.0111508	0.301622	0.0766816	0.303181	0.0770563	0.29237	0.150566	-0.238892	0.603692	-0.237333	0.621974	-0.248144	0.894706
Only non-overlapping	ABAT	-0.619416	0.0206613	-0.472859	0.021173	-0.463373	0.0223781	-0.529142	0.0718891	0.146557	0.822506	0.156043	0.811645	0.0902736	0.974653
Only non-overlapping	BASP1	1.05363	0.000240337	0.381745	0.0733739	0.36175	0.0789012	0.500382	0.183721	-0.671884	0.0805003	-0.691879	0.0546404	-0.553246	0.728758
Only non-overlapping	RHOG	0.564298	5.33473e-06	0.415636	6.20727e-07	0.412123	6.11018e-07	0.436483	0.000849246	-0.148662	0.470646	-0.152175	0.453529	-0.127815	0.887507
Only non-overlapping	TNFAIP6	0.558368	0.00759034	0.167415	0.209877	0.166107	0.222684	0.175176	0.361482	-0.390952	0.139834	-0.39226	0.151641	-0.383192	0.704825
Only non-overlapping	PPP2R2B	-0.585411	0.00458965	-0.174446	0.219771	-0.174671	0.213671	-0.173113	0.439768	0.410965	0.141902	0.41074	0.144728	0.412298	0.716369
Only non-overlapping	PFKP	0.720797	0.00208424	0.247317	0.147203	0.23971	0.15812	0.292458	0.268295	-0.473479	0.161628	-0.481087	0.149762	-0.428339	0.741071
Only non-overlapping	GUCY1B1	0.5533	0.00204991	0.334534	0.00195995	0.34578	0.00106667	0.267808	0.126629	-0.218765	0.424192	-0.207519	0.451772	-0.285492	0.802805
Only non-overlapping	CREB5	0.600825	2.9445e-05	0.275718	0.000223905	0.266725	0.000635054	0.329079	0.00318447	-0.325107	0.0154693	-0.3341	0.0181248	-0.271746	0.623111
Only non-overlapping	TGFBR3	-0.643209	0.0165185	-0.118624	0.508018	-0.122399	0.512597	-0.0962292	0.688084	0.524585	0.117073	0.520811	0.145592	0.54698	0.666503
Only non-overlapping	PLAUR	0.529123	5.31806e-05	0.321562	0.00389205	0.307353	0.00796194	0.405871	0.00367726	-0.20756	0.43444	-0.22177	0.420572	-0.123252	0.866989
Only non-overlapping	PTH1R	-0.640961	0.00746882	-0.185957	0.258792	-0.192798	0.256741	-0.145366	0.474571	0.455004	0.181731	0.448163	0.215042	0.495595	0.671524
Only non-overlapping	YWHAH	0.516206	0.000204336	0.41582	0.000890501	0.416371	0.000954985	0.41255	0.0148066	-0.100386	0.792074	-0.0998354	0.797605	-0.103656	0.938643
Only non-overlapping	PLP2	0.56591	0.000104711	0.386921	0.000445618	0.391608	0.000413445	0.359113	0.0212585	-0.178989	0.51857	-0.174302	0.543375	-0.206797	0.835724
Only non-overlapping	DNM1	0.867438	2.90416e-05	0.31634	0.102167	0.329412	0.0862166	0.238777	0.413562	-0.551099	0.139571	-0.538026	0.149135	-0.628661	0.602228
Only non-overlapping	CLC	0.704523	0.00680555	0.267037	0.179824	0.267045	0.172581	0.266991	0.364537	-0.437486	0.338568	-0.437478	0.33682	-0.437532	0.81654
Only non-overlapping	ZNF91	-0.545346	0.000310722	-0.26096	0.113927	-0.260595	0.119496	-0.263127	0.2217	0.284386	0.472627	0.284752	0.47881	0.282219	0.795485
Only non-overlapping	AOX1	-0.546722	0.0453109	-0.392297	0.0528786	-0.405722	0.0415098	-0.312638	0.370912	0.154425	0.796786	0.141	0.814575	0.234084	0.915182
Only non-overlapping	TYRO3	-0.582311	0.00358373	-0.253278	0.0336102	-0.238798	0.0492768	-0.339189	0.0248967	0.329033	0.225345	0.343512	0.213555	0.243121	0.848695
Only non-overlapping	ENPEP	-0.560914	0.00928628	-0.226255	0.130173	-0.229234	0.14093	-0.208584	0.310084	0.334658	0.304083	0.33168	0.342263	0.35233	0.716369
Only non-overlapping	TJP1	-0.526439	0.000210938	-0.178922	0.0554989	-0.164483	0.084572	-0.264597	0.0432753	0.347516	0.0439981	0.361956	0.0401607	0.261842	0.692148
Only non-overlapping	PDE4B	-0.534229	0.0110181	-0.44314	0.00129067	-0.4525	0.000731008	-0.387607	0.107184	0.0910889	0.830694	0.0817293	0.847561	0.146623	0.936558
Only non-overlapping	BAX	0.631401	7.0145e-06	0.385543	3.26092e-05	0.384972	1.60733e-05	0.38893	0.0107024	-0.245859	0.219168	-0.246429	0.193855	-0.242471	0.795878
Only non-overlapping	MFGE8	0.605732	0.000113912	0.441803	1.82299e-05	0.44705	1.42545e-05	0.410672	0.00800138	-0.163929	0.532362	-0.158682	0.554541	-0.19506	0.844015
Only non-overlapping	ADCY1	-0.83211	3.44566e-08	-0.453863	1.87888e-06	-0.450234	2.36257e-06	-0.475393	0.00201202	0.378247	0.0199991	0.381876	0.0175795	0.356717	0.59379
Only non-overlapping	ITK	0.5441	0.00161913	0.274303	0.000497958	0.267052	0.00010663	0.317326	0.0476294	-0.269797	0.133367	-0.277048	0.0834657	-0.226774	0.857425
Only non-overlapping	GALNT1	0.57725	0.000240632	0.319253	0.000960719	0.335246	0.000649755	0.224365	0.0671211	-0.257997	0.244465	-0.242004	0.30454	-0.352885	0.666503
Only non-overlapping	MN1	0.608133	0.00010874	0.392083	0.00534854	0.395835	0.00522537	0.36982	0.0531272	-0.21605	0.545316	-0.212298	0.563417	-0.238313	0.839914
Only non-overlapping	DBP	-0.519765	0.00095296	-0.204773	0.174005	-0.193076	0.218099	-0.274174	0.107279	0.314992	0.342434	0.326688	0.34434	0.245591	0.794372
Only non-overlapping	BST1	-0.839863	9.92686e-06	-0.442956	0.000131778	-0.4441	7.64471e-05	-0.436167	0.0356492	0.396907	0.0629904	0.395763	0.0487984	0.403696	0.666503
Only non-overlapping	FAP	0.776282	0.000235296	0.270446	0.0907861	0.253673	0.140831	0.369966	0.000593491	-0.505836	0.125551	-0.522609	0.145592	-0.406315	0.671498
Only non-overlapping	KLRB1	0.572523	0.00196596	0.256849	0.0918775	0.252906	0.0954903	0.280243	0.24971	-0.315674	0.338841	-0.319617	0.323458	-0.29228	0.800968
Only non-overlapping	PTPN13	-0.685601	0.000105619	-0.415318	0.00173263	-0.437291	0.00119121	-0.284941	0.111913	0.270283	0.39157	0.24831	0.457069	0.40066	0.661825
Only non-overlapping	BFSP1	0.683981	7.58021e-05	0.360742	0.00434045	0.370029	0.00398989	0.30564	0.0877875	-0.323239	0.225353	-0.313952	0.255175	-0.378341	0.666503
Only non-overlapping	TAF10	0.53389	0.000241487	0.341531	0.000593085	0.330322	0.00162729	0.408037	0.00185377	-0.19236	0.405357	-0.203569	0.410634	-0.125853	0.844015
Only non-overlapping	ARHGAP5	-0.602131	7.64761e-05	-0.380874	0.000683447	-0.379657	0.000596782	-0.38809	0.0249379	0.221258	0.413383	0.222474	0.407572	0.214042	0.839914
Only non-overlapping	LCP2	0.678035	3.07045e-06	0.398337	0.00657547	0.384103	0.0107783	0.482792	0.00324663	-0.279697	0.440116	-0.293931	0.428703	-0.195242	0.854443
Only non-overlapping	PDZK1IP1	-0.555824	0.0197236	-0.383449	0.0521261	-0.388695	0.0528411	-0.352322	0.160351	0.172375	0.770798	0.167129	0.790706	0.203502	0.922815
Only non-overlapping	PRDX4	0.528397	0.000117414	0.271767	0.00860163	0.264922	0.0140686	0.312381	0.0169934	-0.256629	0.241764	-0.263474	0.250057	-0.216016	0.724465
Only non-overlapping	SNTA1	-0.621007	3.65783e-05	-0.246758	0.0145067	-0.248737	0.0175292	-0.235013	0.0595041	0.374249	0.0518032	0.37227	0.0663202	0.385994	0.59379
Only non-overlapping	FOXE3	-0.647268	0.00116216	-0.235657	0.050235	-0.231562	0.052415	-0.259959	0.187113	0.411611	0.0743283	0.415707	0.0696148	0.387309	0.692502
Only non-overlapping	TUBB3	0.539859	2.19525e-06	0.38702	8.54754e-06	0.373008	3.2049e-05	0.470161	2.41973e-05	-0.152839	0.478063	-0.166852	0.450528	-0.0696983	0.930997
Only non-overlapping	PPP1R1A	0.730971	0.0139616	0.293673	0.138065	0.28889	0.138941	0.322053	0.296034	-0.437298	0.342434	-0.442081	0.333003	-0.408918	0.839914
Only non-overlapping	CAMK2G	-0.583273	2.39214e-06	-0.319249	0.000131778	-0.329087	6.40267e-05	-0.260878	0.0470308	0.264024	0.102683	0.254186	0.113271	0.322395	0.617038
Only non-overlapping	SEMA5A	-0.67499	0.000311575	-0.232901	0.0259525	-0.230239	0.0245517	-0.248695	0.15313	0.442089	0.0250974	0.444751	0.0224668	0.426295	0.666503
Only non-overlapping	GFUS	0.642022	3.99918e-06	0.461325	2.90298e-05	0.469697	3.95713e-05	0.411649	0.00310201	-0.180697	0.50133	-0.172325	0.548855	-0.230373	0.712823
Only non-overlapping	RAB32	0.695008	2.13776e-07	0.39564	4.81298e-06	0.395665	8.29727e-06	0.395496	0.000647246	-0.299368	0.0701134	-0.299344	0.0812078	-0.299512	0.625379
Only non-overlapping	RUNX3	0.658165	6.55314e-08	0.458832	2.68338e-06	0.455029	2.45333e-06	0.481395	0.00079245	-0.199333	0.388402	-0.203136	0.367402	-0.17677	0.839914
Only non-overlapping	GNL2	0.512936	0.00867241	0.461143	0.000119678	0.464553	0.000139486	0.440912	0.00976058	-0.0517922	0.896511	-0.0483825	0.908358	-0.0720233	0.970416
Only non-overlapping	NID2	0.941782	0.000698119	0.462464	0.0146167	0.465948	0.0132468	0.441793	0.140904	-0.479318	0.234832	-0.475834	0.234664	-0.499989	0.736996
Only non-overlapping	EBI3	0.516669	9.23792e-05	0.193648	0.039454	0.175381	0.0432461	0.302031	0.0511188	-0.323021	0.0900578	-0.341288	0.048265	-0.214638	0.844015
Only non-overlapping	ADGRE1	0.702267	1.42746e-07	0.47627	0.000548777	0.472413	0.000579556	0.499154	0.00805979	-0.225998	0.508904	-0.229855	0.504617	-0.203114	0.854443
Only non-overlapping	FZD2	-0.600624	0.00908905	-0.162812	0.399806	-0.170452	0.379063	-0.117484	0.702654	0.437812	0.2531	0.430173	0.271273	0.48314	0.673652
Only non-overlapping	WFDC2	2.03396	0.000535501	0.666005	0.10881	0.665213	0.109264	0.670704	0.258555	-1.36795	0.0909315	-1.36875	0.0920961	-1.36325	0.666503
Only non-overlapping	ITPR3	0.538029	5.20775e-05	0.220525	0.0095393	0.212562	0.0107025	0.267771	0.0476294	-0.317504	0.0518032	-0.325466	0.041438	-0.270258	0.706926
Only non-overlapping	LAGE3	0.543546	4.83113e-05	0.337133	1.03534e-05	0.331144	1.38212e-05	0.372667	0.00332495	-0.206413	0.193004	-0.212402	0.17326	-0.170879	0.828786
Only non-overlapping	KANK1	-0.626906	0.000113912	-0.240461	0.00285738	-0.235759	0.00427427	-0.268361	0.0204544	0.386445	0.0131192	0.391147	0.0150534	0.358545	0.625379
Only non-overlapping	KCTD2	-0.514892	0.000387777	-0.220588	0.011713	-0.237423	0.00720306	-0.1207	0.374518	0.294304	0.0884604	0.277469	0.122988	0.394192	0.582338
Only non-overlapping	GINS1	0.844436	6.19631e-05	0.371679	0.0122302	0.387502	0.0114459	0.2778	0.0758646	-0.472756	0.130174	-0.456934	0.170604	-0.566635	0.596999
Only non-overlapping	LBR	0.502744	0.00567333	0.246097	0.0494064	0.249602	0.0454524	0.225303	0.27615	-0.256647	0.368844	-0.253143	0.381289	-0.277441	0.794372
Only non-overlapping	LTBP1	0.53059	0.00204065	0.348475	0.00485016	0.370607	0.00308315	0.217156	0.208564	-0.182115	0.571697	-0.159983	0.640376	-0.313434	0.728979
Only non-overlapping	PDK2	-0.670252	9.18541e-07	-0.378349	0.000108674	-0.389099	7.32693e-05	-0.314566	0.0221254	0.291903	0.136059	0.281153	0.155655	0.355686	0.602377
Only non-overlapping	MTFR1	-0.529739	0.000179555	-0.45298	4.65397e-06	-0.44932	6.25617e-06	-0.474696	0.00128873	0.0767584	0.799924	0.0804183	0.793282	0.0550431	0.970416
Only non-overlapping	DHCR24	0.845979	0.000132504	0.39228	0.00252594	0.398988	0.00276152	0.352478	0.0546583	-0.453699	0.0732223	-0.446991	0.0910434	-0.493502	0.625379
Only non-overlapping	RGN	-0.657634	0.00544454	-0.305772	0.0756759	-0.295212	0.0787193	-0.368429	0.170693	0.351863	0.395085	0.362423	0.362386	0.289206	0.876229
Only non-overlapping	MMD	0.667133	5.94061e-06	0.246312	0.0487242	0.251172	0.0479192	0.217479	0.149546	-0.420821	0.0813231	-0.415961	0.0947338	-0.449654	0.596999
Only non-overlapping	NPY5R	0.525967	0.00244279	0.215731	0.00570607	0.220371	0.00485098	0.1882	0.110148	-0.310237	0.0684717	-0.305597	0.082487	-0.337768	0.692148
Only non-overlapping	CST6	0.902207	0.000156412	0.441428	0.00262379	0.439966	0.00425104	0.450105	0.00125703	-0.460779	0.155775	-0.462241	0.185726	-0.452101	0.692283
Only non-overlapping	EXT1	0.701218	7.72802e-06	0.396466	2.33536e-05	0.400711	1.28357e-05	0.371281	0.0166156	-0.304752	0.0934524	-0.300508	0.0890586	-0.329937	0.671498
Only non-overlapping	HLF	-0.567472	0.00620258	-0.399679	0.0119221	-0.386401	0.0180508	-0.478462	0.0182571	0.167793	0.714637	0.181071	0.701655	0.0890096	0.965046
Only non-overlapping	IFI16	0.792889	2.60331e-06	0.450039	0.000587116	0.449795	0.000561528	0.451487	0.0185365	-0.34285	0.208955	-0.343094	0.203259	-0.341402	0.712823
Only non-overlapping	CDKN3	0.522774	3.99918e-06	0.422684	0.00229557	0.446573	0.00172393	0.280944	0.0401809	-0.10009	0.816991	-0.0762013	0.872221	-0.241831	0.772106
Only non-overlapping	CCBL1	-0.623666	0.0034746	-0.292581	0.011713	-0.316066	0.00759603	-0.153236	0.433787	0.331085	0.166376	0.3076	0.224502	0.470429	0.602228
Only non-overlapping	RTN1	0.769771	2.21487e-05	0.293875	0.0267177	0.291716	0.0309853	0.306686	0.0670666	-0.475896	0.0636721	-0.478055	0.0691552	-0.463085	0.623111
Only non-overlapping	DUSP6	0.589634	0.0123498	0.156998	0.349702	0.158466	0.36945	0.148286	0.588723	-0.432636	0.134253	-0.431167	0.158747	-0.441348	0.582338
Only non-overlapping	UPP1	0.933027	6.79767e-05	0.431226	0.0117645	0.420004	0.0166609	0.497813	0.0218128	-0.5018	0.155043	-0.513023	0.155655	-0.435213	0.712823
Only non-overlapping	MICA	0.66065	0.0011762	0.388422	0.00726746	0.391452	0.00686811	0.370445	0.0920252	-0.272229	0.44262	-0.269199	0.453529	-0.290205	0.831483
Only non-overlapping	LEPRE1	0.527406	0.000734131	0.350774	0.00569455	0.344314	0.00785346	0.389103	0.0245146	-0.176632	0.584054	-0.183092	0.584003	-0.138303	0.90414
Only non-overlapping	MAP7D1	0.572661	3.94384e-05	0.449286	4.41978e-07	0.456927	4.06825e-07	0.403953	0.00549143	-0.123375	0.556828	-0.115734	0.592049	-0.168708	0.803952
Only non-overlapping	TP53I3	0.749172	1.36141e-06	0.454388	0.000135929	0.465893	7.15361e-05	0.386125	0.0338973	-0.294784	0.242777	-0.283279	0.255701	-0.363046	0.671498
Only non-overlapping	PDLIM3	0.686805	0.000334781	0.39102	0.00414382	0.40289	0.00334864	0.320588	0.127305	-0.295786	0.330993	-0.283915	0.366696	-0.366217	0.692148
Only non-overlapping	LBH	0.562273	0.00686584	0.323426	0.0250308	0.340288	0.0214799	0.223375	0.305905	-0.238848	0.499173	-0.221985	0.553433	-0.338898	0.724465
Only non-overlapping	C3orf52	0.538519	0.00666328	0.139231	0.336668	0.118988	0.39025	0.259343	0.259787	-0.399288	0.171465	-0.419531	0.122918	-0.279176	0.858317
Only non-overlapping	GPRASP1	-0.598167	4.3963e-05	-0.381493	0.00125635	-0.371322	0.00191819	-0.441843	0.00934856	0.216674	0.441854	0.226846	0.421705	0.156324	0.870506
Only non-overlapping	COLEC12	1.92865	0.000564498	0.575011	0.129841	0.579348	0.12289	0.54928	0.368102	-1.35363	0.0557622	-1.3493	0.0546896	-1.37937	0.657168
Only non-overlapping	TTC39A	0.901867	0.000114876	0.323771	0.0710408	0.318762	0.0781123	0.353487	0.207101	-0.578096	0.0714963	-0.583105	0.0694724	-0.54838	0.606546
Only non-overlapping	ABCC10	0.57835	0.000387777	0.44599	2.80854e-06	0.452359	1.56847e-06	0.408202	0.0136939	-0.13236	0.576975	-0.125991	0.597299	-0.170148	0.865979
Only non-overlapping	DIPK1A	0.53076	0.0159837	0.33224	0.00503933	0.34294	0.00383563	0.268748	0.168821	-0.19852	0.525836	-0.18782	0.561789	-0.262012	0.843612
Only non-overlapping	FRY	-0.706179	0.000957563	-0.346375	0.010385	-0.345444	0.00972468	-0.351903	0.0822447	0.359804	0.235929	0.360735	0.232812	0.354276	0.794433
Only non-overlapping	FHL5	0.604236	4.29419e-06	0.403343	0.000863079	0.406522	0.000560622	0.384479	0.0379667	-0.200894	0.502679	-0.197714	0.504273	-0.219757	0.839914
Only non-overlapping	THEMIS2	0.733283	1.95504e-05	0.353664	0.044661	0.342904	0.0520004	0.417504	0.0878562	-0.379619	0.324199	-0.390379	0.304145	-0.315778	0.795878
Only non-overlapping	ASPHD1	0.568113	9.18376e-05	0.364124	2.26267e-05	0.362322	3.41986e-05	0.374818	0.00167465	-0.203988	0.310851	-0.205791	0.323468	-0.193295	0.829978
Only non-overlapping	ARHGEF16	-0.718076	1.5127e-06	-0.42548	3.81934e-06	-0.433256	3.345e-06	-0.37934	0.00395999	0.292596	0.106813	0.28482	0.127442	0.338736	0.62742
Only non-overlapping	PPRC1	0.53492	1.63365e-05	0.349069	4.82885e-05	0.349857	2.93192e-05	0.344396	0.0199052	-0.18585	0.316849	-0.185063	0.29441	-0.190524	0.802805
Only non-overlapping	SUSD4	0.543989	0.00224258	0.188619	0.147498	0.185673	0.150615	0.206095	0.288607	-0.355371	0.18676	-0.358316	0.180422	-0.337894	0.753128
Only non-overlapping	ANO1	0.613636	1.78495e-06	0.292489	0.000540478	0.292357	0.000545824	0.293271	0.0116531	-0.321148	0.0518032	-0.32128	0.0532633	-0.320365	0.657168
Only non-overlapping	TENC1	-0.528095	0.00363125	-0.144853	0.231997	-0.138982	0.247373	-0.179692	0.362227	0.383242	0.0893755	0.389114	0.0822558	0.348403	0.712823
Only non-overlapping	OLFML2B	1.09653	0.000144346	0.351782	0.128201	0.339089	0.139377	0.427096	0.187901	-0.744747	0.0961083	-0.75744	0.0863861	-0.669434	0.692148
Only non-overlapping	SCARA3	0.718877	1.77754e-05	0.346455	0.00012514	0.344817	0.000111976	0.356173	0.00521111	-0.372422	0.043852	-0.37406	0.0448719	-0.362704	0.673652
Only non-overlapping	MCTP1	0.73185	0.000280928	0.325214	0.00024815	0.319832	0.00051623	0.357145	0.000280372	-0.406636	0.0381857	-0.412018	0.045923	-0.374705	0.692502
Only non-overlapping	TWF2	0.536604	5.43709e-07	0.399302	3.16596e-06	0.3902	7.11418e-06	0.45331	0.000200187	-0.137302	0.514952	-0.146404	0.496249	-0.0832942	0.920736
Only non-overlapping	JADE1	-0.567145	2.68688e-05	-0.396929	0.00034735	-0.399783	0.000396934	-0.379998	0.0141682	0.170215	0.534775	0.167362	0.555363	0.187147	0.822765
Only non-overlapping	C11orf71	-0.507736	0.0003289	-0.293186	0.00202094	-0.291131	0.00181973	-0.305378	0.0407894	0.21455	0.332732	0.216605	0.317764	0.202358	0.839914
Only non-overlapping	PRR5L	0.686747	1.17317e-07	0.346277	7.81058e-05	0.346678	8.98955e-05	0.343894	0.00400353	-0.34047	0.0386731	-0.340069	0.0415087	-0.342853	0.596999
Only non-overlapping	TENM4	0.62829	0.000183178	0.157175	0.14754	0.151749	0.164731	0.189374	0.184083	-0.471114	0.0203125	-0.476541	0.020862	-0.438915	0.625379
Only non-overlapping	RHBDF2	0.504171	0.000926425	0.434249	3.92374e-05	0.423265	6.25966e-05	0.499419	0.000647246	-0.0699222	0.84054	-0.0809059	0.817297	-0.00475237	0.999421
Only non-overlapping	SMARCD3	0.720764	0.00109637	0.328135	0.0361681	0.316033	0.0472911	0.399942	0.100641	-0.392629	0.208955	-0.404732	0.195653	-0.320822	0.762311
Only non-overlapping	CSPG4	0.539715	0.000166683	0.320775	0.00162868	0.317436	0.00126957	0.340583	0.0414303	-0.21894	0.360634	-0.222279	0.327644	-0.199132	0.848695
Only non-overlapping	OLFML1	0.701945	1.2712e-05	0.370639	0.00300923	0.39516	0.00117635	0.225145	0.269837	-0.331306	0.200525	-0.306784	0.225887	-0.4768	0.602228
Only non-overlapping	OLFM4	0.623754	0.0348336	0.248627	0.436875	0.270488	0.410893	0.118918	0.755402	-0.375127	0.632513	-0.353266	0.679657	-0.504836	0.773474
Only non-overlapping	CERS6	-0.698824	0.00082899	-0.272401	0.0170741	-0.272184	0.0185924	-0.273689	0.0749358	0.426423	0.0725978	0.42664	0.082487	0.425135	0.673652
Only non-overlapping	LHFPL2	0.692147	6.21095e-06	0.40655	0.00283008	0.395245	0.00455635	0.473628	0.0015986	-0.285597	0.396237	-0.296903	0.394268	-0.218519	0.843816
Only non-overlapping	CENPU	0.51352	0.00216551	0.378525	0.00399929	0.40172	0.00259866	0.240897	0.121296	-0.134996	0.732645	-0.1118	0.796938	-0.272624	0.815795
Only non-overlapping	VASH1	0.690944	1.35324e-06	0.428408	0.000162426	0.416777	0.000191973	0.497414	0.00291674	-0.262536	0.308035	-0.274167	0.268392	-0.19353	0.854603
Only non-overlapping	ARC	-0.561493	0.0262419	-0.435169	2.44453e-05	-0.455413	1.59206e-05	-0.315055	0.220764	0.126324	0.506675	0.10608	0.579546	0.246438	0.728758
Only non-overlapping	VTCN1	0.861596	0.010924	0.0973096	0.696215	0.096014	0.699437	0.104997	0.79327	-0.764286	0.0683766	-0.765582	0.0694724	-0.756599	0.666503
Only non-overlapping	GALNT7	0.525442	0.0291826	0.268953	0.122763	0.269335	0.119173	0.266683	0.271351	-0.25649	0.577648	-0.256107	0.586761	-0.258759	0.903489
Only non-overlapping	TSPYL5	-0.720971	2.96524e-06	-0.334537	0.000872243	-0.337403	0.000781241	-0.317534	0.0457092	0.386434	0.0340533	0.383569	0.0335956	0.403438	0.596552
Only non-overlapping	THOC6	0.504561	0.00204451	0.384943	2.25595e-05	0.380132	2.84458e-05	0.413491	0.00654841	-0.119618	0.61781	-0.124429	0.606111	-0.0910703	0.941479
Only non-overlapping	ANKRD46	-0.524479	0.000280392	-0.317572	0.000871002	-0.317402	0.00116751	-0.318581	0.00632911	0.206906	0.387785	0.207076	0.413044	0.205897	0.824702
Only non-overlapping	CRLF3	0.593773	1.35324e-06	0.45776	5.52487e-06	0.460865	2.79843e-06	0.439332	0.0069766	-0.136014	0.584255	-0.132908	0.584969	-0.154441	0.86902
Only non-overlapping	CLEC10A	1.00563	3.45771e-05	0.477532	0.000717812	0.476773	0.000796721	0.482036	0.00850279	-0.528102	0.070702	-0.528861	0.079202	-0.523598	0.672875
Only non-overlapping	SLC35F2	0.530972	0.00795993	0.0655965	0.722646	0.0593093	0.748251	0.102901	0.699399	-0.465375	0.155775	-0.471662	0.146996	-0.428071	0.736996
Only non-overlapping	IFT20	0.510959	0.00304858	0.34088	0.00237801	0.343243	0.00376416	0.326856	0.0290589	-0.170079	0.541895	-0.167716	0.578885	-0.184103	0.81654
Only non-overlapping	TEX11	-0.635346	0.00370677	-0.453214	0.000742449	-0.44675	0.00180321	-0.491563	0.0186208	0.182132	0.556083	0.188595	0.57301	0.143782	0.839914
Only non-overlapping	COLGALT2	0.604282	0.0110191	0.332581	0.0366147	0.332865	0.0406616	0.3309	0.10907	-0.271701	0.51125	-0.271418	0.53212	-0.273383	0.86118
Only non-overlapping	SLFN12	0.695532	7.11049e-06	0.354271	0.000223462	0.361388	0.000267468	0.312047	0.0257619	-0.341261	0.0489887	-0.334145	0.0657367	-0.383485	0.526816
Only non-overlapping	PHACTR4	-0.581413	0.0238664	-0.283748	0.0691572	-0.298696	0.063405	-0.195056	0.411814	0.297665	0.432797	0.282717	0.485639	0.386357	0.74484
Only non-overlapping	ABI1	-0.503989	0.000128377	-0.301338	0.00174771	-0.304925	0.00190336	-0.280051	0.0271769	0.202652	0.383194	0.199064	0.414645	0.223938	0.757785
Only non-overlapping	CACNA2D3	0.558905	0.000556584	0.0809589	0.475835	0.0760505	0.512557	0.110082	0.484886	-0.477946	0.0131192	-0.482854	0.0138429	-0.448823	0.596552
Only non-overlapping	NLGN4X	0.557518	0.000561724	0.131521	0.0655824	0.144188	0.0422624	0.0563671	0.617412	-0.425997	0.00257582	-0.41333	0.00484207	-0.501151	0.526816
Only non-overlapping	NUP93	0.508386	8.43926e-05	0.31717	6.47204e-05	0.319141	0.000102032	0.30547	0.00697033	-0.191216	0.265308	-0.189245	0.298567	-0.202916	0.721748
Only non-overlapping	PQLC1	-0.545687	0.000354376	-0.386552	3.90734e-05	-0.395923	2.21301e-05	-0.330951	0.0470882	0.159135	0.470287	0.149764	0.494271	0.214736	0.787432
Only non-overlapping	GPD1L	-0.619138	0.000138309	-0.408019	9.10753e-05	-0.417215	6.49631e-05	-0.353456	0.0188616	0.211119	0.413383	0.201923	0.449506	0.265682	0.781711
Only non-overlapping	MICALL1	0.52332	3.28087e-05	0.479964	2.73301e-08	0.486044	2.67674e-08	0.443887	0.000893811	-0.0433562	0.866448	-0.0372757	0.888788	-0.0794333	0.928764
Only non-overlapping	FAM89B	0.529161	1.81557e-06	0.337459	1.00613e-05	0.332955	2.40719e-05	0.364184	0.000354834	-0.191702	0.238667	-0.196206	0.242829	-0.164977	0.755311
Only non-overlapping	DRAM1	0.763578	1.11932e-05	0.457242	2.384e-06	0.470918	2.61295e-06	0.376101	0.00390574	-0.306336	0.115124	-0.29266	0.155913	-0.387477	0.602228
Only non-overlapping	ENAH	0.698582	2.39214e-06	0.352544	0.000350754	0.3661	0.00037122	0.272113	0.0103337	-0.346037	0.0754245	-0.332482	0.112833	-0.426468	0.526816
Only non-overlapping	BANK1	-0.659729	6.4861e-05	-0.297673	0.0266716	-0.307158	0.0198	-0.241395	0.248191	0.362056	0.193205	0.352571	0.197364	0.418334	0.669417
Only non-overlapping	LILRB1	0.53426	8.49946e-06	0.320357	0.00175498	0.318633	0.00216967	0.330587	0.0151067	-0.213903	0.372329	-0.215627	0.380466	-0.203673	0.787432
Only non-overlapping	SLC35G2	0.51791	0.00880671	0.457289	0.000979535	0.453522	0.00112523	0.479641	0.0166449	-0.0606211	0.894116	-0.0643882	0.891097	-0.0382692	0.987616
Only non-overlapping	ETNPPL	-0.639166	0.000192838	-0.378597	0.0119819	-0.381326	0.00981331	-0.362406	0.133415	0.260569	0.474986	0.25784	0.467238	0.276761	0.833511
Only non-overlapping	FAM57A	0.545877	2.90416e-05	0.366608	6.76743e-05	0.367902	5.82856e-05	0.358929	0.00715096	-0.179269	0.435073	-0.177975	0.440264	-0.186948	0.839914
Only non-overlapping	FAM110B	0.642793	9.54129e-05	0.258584	0.0106216	0.258647	0.0109889	0.258213	0.0584924	-0.384208	0.0599686	-0.384146	0.0653235	-0.384579	0.666503
Only non-overlapping	MARCH1	0.756478	9.2311e-08	0.416443	6.21877e-06	0.415903	8.77465e-06	0.419648	0.000333431	-0.340035	0.0602634	-0.340576	0.0658559	-0.33683	0.62742
Only non-overlapping	DLG5	-0.57506	0.00460789	-0.412206	0.000805823	-0.414983	0.00115762	-0.395728	0.065564	0.162854	0.558371	0.160077	0.584191	0.179332	0.815795
Only non-overlapping	NOC3L	0.533924	6.03823e-05	0.262297	0.00254001	0.267126	0.0021301	0.23364	0.0898262	-0.271628	0.106813	-0.266798	0.114549	-0.300284	0.661825
Only non-overlapping	MZB1	0.52595	0.0268471	0.165496	0.153198	0.136453	0.162736	0.337813	0.113983	-0.360454	0.201329	-0.389496	0.110903	-0.188137	0.938597
Only non-overlapping	BLNK	0.944073	0.0238233	0.119339	0.669695	0.115766	0.676025	0.140543	0.77109	-0.824734	0.0846769	-0.828307	0.0835592	-0.80353	0.695591
Only non-overlapping	SECTM1	0.532351	2.23421e-05	0.32685	0.000313538	0.317487	0.000622456	0.382399	0.00282528	-0.205501	0.304083	-0.214864	0.287038	-0.149951	0.838506
Only non-overlapping	C1orf54	0.701312	4.30057e-05	0.382657	0.0006922	0.387244	0.000527652	0.355442	0.0522232	-0.318655	0.159401	-0.314068	0.158785	-0.34587	0.673652
Only non-overlapping	KCNE4	0.859893	1.414e-06	0.437651	0.00186651	0.457829	0.00154504	0.317929	0.0487632	-0.422241	0.14103	-0.402063	0.186191	-0.541964	0.535697
Only non-overlapping	TMEM158	0.608529	0.00245509	0.223557	0.0495707	0.224397	0.0454524	0.218578	0.214304	-0.384972	0.104134	-0.384132	0.105896	-0.389951	0.724465
Only non-overlapping	DDB2	0.647979	7.78304e-07	0.286216	0.012135	0.277138	0.0141768	0.340078	0.0427415	-0.361764	0.0974562	-0.370842	0.0822558	-0.307901	0.673652
Only non-overlapping	STARD8	-0.5701	0.00221403	-0.204296	0.194811	-0.200114	0.21106	-0.229106	0.25609	0.365805	0.281925	0.369986	0.286852	0.340994	0.765933
Only non-overlapping	PHYHIP	-0.839675	0.00544192	-0.280759	0.119521	-0.287973	0.110726	-0.237958	0.378208	0.558916	0.136059	0.551703	0.149817	0.601717	0.692502
Only non-overlapping	APPBP2	-0.582962	2.1791e-07	-0.294315	1.37634e-05	-0.288726	3.07063e-05	-0.327475	0.00135368	0.288647	0.0134142	0.294236	0.0146042	0.255487	0.582338
Only non-overlapping	ANKS1A	-0.632664	6.99059e-05	-0.397836	0.00043393	-0.404001	0.000357824	-0.361259	0.0298628	0.234828	0.381474	0.228663	0.406859	0.271405	0.765905
Only non-overlapping	DYRK2	0.723158	1.26363e-06	0.390089	1.80165e-07	0.394247	2.19609e-07	0.365422	0.000754908	-0.333068	0.0174438	-0.328911	0.0227992	-0.357736	0.596999
Only non-overlapping	LPAR1	0.506403	0.0071875	0.0892363	0.288658	0.0919547	0.266461	0.0731072	0.600805	-0.417167	0.0133812	-0.414448	0.0166669	-0.433296	0.666503
Only non-overlapping	GTF2H4	0.511659	0.000212119	0.384637	8.7043e-05	0.382625	0.000104726	0.396575	0.00722982	-0.127022	0.61781	-0.129034	0.619531	-0.115084	0.910829
Only non-overlapping	PCSK5	0.511715	0.00633893	0.465129	0.0144202	0.493637	0.00987296	0.295982	0.244251	-0.0465857	0.942559	-0.0180778	0.980812	-0.215733	0.897732
Only non-overlapping	INPP5D	0.519146	1.70442e-06	0.305377	1.6883e-05	0.298141	3.14371e-05	0.348315	0.000474343	-0.213769	0.14103	-0.221006	0.132707	-0.170832	0.777047
Only non-overlapping	CDS1	-0.595286	7.89647e-06	-0.371712	0.000216866	-0.364736	0.000355958	-0.413099	0.00330327	0.223575	0.319457	0.23055	0.309	0.182188	0.818068
Only non-overlapping	C19orf10	0.578311	1.65277e-07	0.40018	4.17328e-07	0.399365	6.58187e-07	0.405015	0.000378012	-0.178131	0.292401	-0.178946	0.30037	-0.173297	0.74835
Only non-overlapping	MARC2	-0.601295	0.000119436	-0.432284	0.000340988	-0.427359	0.000245542	-0.461508	0.0135624	0.169011	0.598072	0.173936	0.580146	0.139787	0.927392
Only non-overlapping	EEF1AKMT3	-0.501116	1.46451e-05	-0.478205	4.95502e-07	-0.485364	2.40982e-07	-0.435729	0.00342354	0.0229108	0.941318	0.0157519	0.961367	0.0653865	0.95642
Only non-overlapping	TESC	0.686468	4.5757e-05	0.307029	0.000995964	0.305968	0.000881519	0.313328	0.0247988	-0.379439	0.0424113	-0.380501	0.0415087	-0.37314	0.671498
Only non-overlapping	ACSF2	-0.63669	0.0146246	-0.436391	0.0467968	-0.43403	0.0454524	-0.450401	0.146265	0.200299	0.759209	0.20266	0.759205	0.186289	0.942332
Only non-overlapping	ECHDC3	-0.74476	0.00932293	-0.486417	0.0140027	-0.486757	0.0129823	-0.4844	0.109413	0.258343	0.631505	0.258003	0.63081	0.26036	0.910829
Only non-overlapping	RNF125	0.635994	4.73259e-08	0.365254	3.79504e-06	0.380063	3.57201e-06	0.277386	0.00341198	-0.27074	0.0681099	-0.255931	0.103565	-0.358608	0.497932
Only non-overlapping	HMCES	-0.541412	0.00030922	-0.254456	0.00662271	-0.261655	0.00550534	-0.211748	0.134062	0.286956	0.136059	0.279758	0.153059	0.329664	0.666503
Only non-overlapping	CRELD1	0.525924	0.0121578	0.367939	0.00653332	0.365971	0.00727435	0.379612	0.0503158	-0.157985	0.68821	-0.159952	0.6922	-0.146311	0.93222
Only non-overlapping	DIRAS2	0.582352	0.0274987	0.184436	0.0942854	0.195785	0.0882121	0.117097	0.466749	-0.397916	0.106517	-0.386567	0.149762	-0.465255	0.692502
Only non-overlapping	DHTKD1	-0.551222	0.00421216	-0.458844	0.0150887	-0.454858	0.0163023	-0.482498	0.0577702	0.0923775	0.876574	0.0963641	0.876852	0.0687241	0.974653
Only non-overlapping	ADGRA2	0.521203	1.38064e-07	0.283404	0.0115901	0.277482	0.0135674	0.318543	0.0271769	-0.237799	0.361071	-0.243721	0.346091	-0.20266	0.805894
Only non-overlapping	NEDD4L	-0.50166	7.51584e-06	-0.327039	0.00021517	-0.327387	0.000264203	-0.324971	0.00957294	0.174621	0.396237	0.174273	0.412003	0.176689	0.773474
Only non-overlapping	PUS7	0.562891	0.000133276	0.30075	0.00449688	0.297008	0.00396052	0.322954	0.0662128	-0.26214	0.244811	-0.265883	0.214565	-0.239936	0.803952
Only non-overlapping	SPAG5	-0.529434	0.0157124	-0.2353	0.117294	-0.237991	0.104603	-0.219332	0.365931	0.294135	0.424192	0.291444	0.424836	0.310102	0.83995
Only non-overlapping	GAL3ST4	0.620608	2.4393e-05	0.367225	5.29812e-05	0.35447	0.000181622	0.442905	0.000209646	-0.253383	0.182052	-0.266138	0.179412	-0.177703	0.804868
Only non-overlapping	C10orf2	0.592889	1.54108e-06	0.383836	4.79901e-07	0.386306	3.76542e-07	0.369181	0.0011041	-0.209054	0.197852	-0.206584	0.202178	-0.223709	0.728758
Only non-overlapping	ERBB2IP	-0.656865	1.61184e-05	-0.446052	3.92531e-05	-0.451679	5.94496e-05	-0.412667	0.00108926	0.210814	0.435567	0.205187	0.477554	0.244199	0.755015
Only non-overlapping	PPP1R16B	-0.605795	0.00613964	-0.44525	0.00270598	-0.443244	0.00231935	-0.457156	0.0493581	0.160545	0.713895	0.162551	0.707825	0.148639	0.941479
Only non-overlapping	PFDN5	0.662663	0.00693288	0.17028	0.265092	0.167843	0.28512	0.184737	0.422067	-0.492383	0.0822655	-0.49482	0.0915764	-0.477926	0.669417
Only non-overlapping	PKP4	-0.644796	4.03777e-05	-0.360718	0.00037594	-0.357184	0.000396934	-0.381683	0.0150505	0.284079	0.177235	0.287612	0.166794	0.263113	0.757785
Only non-overlapping	S100A13	0.516508	0.00254974	0.403191	0.00138633	0.405805	0.00158506	0.387677	0.025331	-0.113317	0.760328	-0.110703	0.779826	-0.128831	0.925049
Only non-overlapping	ELF4	0.519699	8.06432e-06	0.392961	7.91329e-07	0.388984	1.06303e-06	0.416556	0.00108401	-0.126738	0.508942	-0.130715	0.500681	-0.103143	0.90235
Only non-overlapping	ABCA3	0.72164	0.000357916	0.304518	0.0404894	0.287037	0.0601457	0.408234	0.0330288	-0.417122	0.172456	-0.434602	0.161428	-0.313405	0.781009
Only non-overlapping	MYD88	0.678597	1.82519e-07	0.425812	1.80071e-06	0.429899	2.49712e-06	0.401562	0.00140958	-0.252785	0.146834	-0.248698	0.166794	-0.277035	0.625379
Only non-overlapping	HAUS7	0.601304	0.000774299	0.188995	0.108362	0.18473	0.119056	0.2143	0.224372	-0.41231	0.063363	-0.416574	0.0624942	-0.387005	0.666503
Only non-overlapping	SEMA3C	-0.521905	0.0159833	-0.409933	0.000320034	-0.409157	0.000310394	-0.414537	0.0512395	0.111972	0.72412	0.112748	0.721596	0.107368	0.942332
Only non-overlapping	HSD17B14	-0.57404	0.000104305	-0.330913	0.00677269	-0.342443	0.00545226	-0.262506	0.0898262	0.243126	0.427213	0.231597	0.464931	0.311533	0.728758
Only non-overlapping	MACROD1	-0.666635	0.00366826	-0.493018	0.00421695	-0.493513	0.00386568	-0.490082	0.0497745	0.173617	0.73354	0.173122	0.73874	0.176553	0.934673
Only non-overlapping	C17orf62	0.608048	7.06949e-05	0.405335	7.17037e-05	0.401568	0.000108488	0.427691	0.00722982	-0.202713	0.383364	-0.206481	0.381289	-0.180357	0.833511
Only non-overlapping	ANTKMT	0.535885	0.00326819	0.382992	0.00467206	0.383398	0.00534807	0.380583	0.0497745	-0.152893	0.682062	-0.152487	0.69398	-0.155302	0.907072
Only non-overlapping	TUBA1C	0.505603	2.78424e-05	0.263216	0.00289296	0.253962	0.00430343	0.31812	0.0192843	-0.242387	0.162494	-0.251641	0.143183	-0.187483	0.756963
Only non-overlapping	HEPH	0.85654	0.000193879	0.38187	0.0213509	0.377924	0.0220034	0.405286	0.106523	-0.47467	0.159495	-0.478616	0.151607	-0.451254	0.724465
Only non-overlapping	LXN	0.534561	0.000435666	0.312879	0.0125764	0.312432	0.01176	0.315527	0.0981199	-0.221682	0.474986	-0.222128	0.467363	-0.219034	0.843182
Only non-overlapping	IER2	0.526718	0.0222031	0.384651	0.00373697	0.392813	0.00338495	0.336221	0.188983	-0.142067	0.662296	-0.133905	0.689268	-0.190497	0.863736
Only non-overlapping	H2AFJ	-0.799957	7.7818e-05	-0.377573	0.0019975	-0.392598	0.00102612	-0.28842	0.161472	0.422385	0.0725978	0.407359	0.0805813	0.511537	0.623111
Only non-overlapping	LRRC1	-0.575922	3.38952e-05	-0.427443	1.95078e-05	-0.440268	7.19444e-06	-0.351351	0.0279381	0.148479	0.554327	0.135654	0.586146	0.224571	0.802805
Only non-overlapping	RSRP1	0.558152	1.63207e-05	0.481908	5.45885e-07	0.49155	3.64668e-07	0.424694	0.00406984	-0.0762443	0.779418	-0.0666015	0.814795	-0.133458	0.877543
Only non-overlapping	C9orf16	0.739137	7.48623e-06	0.354915	0.00306634	0.345728	0.00526531	0.409426	0.00500358	-0.384222	0.106551	-0.39341	0.113077	-0.329711	0.667863
Only non-overlapping	NUP85	0.525261	3.99329e-05	0.40685	0.000146556	0.411126	0.000133264	0.38148	0.0166829	-0.118411	0.678205	-0.114135	0.695969	-0.143781	0.871881
Only non-overlapping	ELOVL1	0.626976	1.0914e-06	0.484192	4.50083e-07	0.486433	7.56897e-07	0.470895	0.000152646	-0.142784	0.557727	-0.140543	0.583239	-0.15608	0.843182
Only non-overlapping	LRRC2	-1.03618	6.4861e-05	-0.489449	0.000704295	-0.49894	0.000530982	-0.433138	0.0456369	0.546731	0.0580737	0.53724	0.0657367	0.603042	0.657168
Only non-overlapping	TM6SF1	0.568511	0.000241382	0.246441	0.0490668	0.242023	0.0558028	0.272657	0.0897636	-0.32207	0.235079	-0.326488	0.234664	-0.295854	0.755015
Only non-overlapping	KRT23	0.89013	0.0190537	0.176639	0.463751	0.174886	0.485123	0.187041	0.599988	-0.71349	0.106086	-0.715243	0.123028	-0.703088	0.671524
Only non-overlapping	REXO4	0.568539	3.18139e-05	0.400389	4.14655e-05	0.401499	6.23642e-05	0.393803	0.00651409	-0.16815	0.464942	-0.16704	0.483466	-0.174736	0.794009
Only non-overlapping	ANKRD2	0.508105	0.00483446	0.058382	0.463399	0.0568855	0.48589	0.0672609	0.588618	-0.449723	0.00220109	-0.45122	0.00331594	-0.440844	0.602228
Only non-overlapping	CSTF2T	0.568346	3.31908e-07	0.439423	1.18288e-09	0.452874	1.96209e-10	0.359612	0.00174072	-0.128924	0.438941	-0.115472	0.490254	-0.208734	0.701089
Only non-overlapping	WWP1	-0.657383	2.4393e-05	-0.379265	0.000613582	-0.381736	0.00066222	-0.364603	0.0174631	0.278118	0.248388	0.275646	0.263988	0.29278	0.716369
Only non-overlapping	CYRIA	0.722101	8.0001e-08	0.450798	4.34474e-05	0.442555	9.14288e-05	0.499708	0.000209646	-0.271303	0.257756	-0.279547	0.257338	-0.222393	0.757785
Only non-overlapping	SIL1	0.733114	7.40883e-05	0.438311	0.00307552	0.43061	0.00478146	0.484009	0.00848847	-0.294803	0.409273	-0.302504	0.417672	-0.249105	0.82761
Only non-overlapping	GLT8D2	0.798685	0.000100629	0.455937	0.000270132	0.478328	0.000184065	0.323088	0.0994331	-0.342748	0.1649	-0.320357	0.213852	-0.475597	0.59379
Only non-overlapping	MMP28	-0.689182	3.74049e-05	-0.420049	9.53614e-05	-0.444351	1.47078e-05	-0.275853	0.12147	0.269133	0.264727	0.24483	0.299847	0.413328	0.667863
Only non-overlapping	TSPYL2	-0.551073	5.86133e-05	-0.438994	2.17396e-08	-0.443313	5.23172e-08	-0.413367	0.00182954	0.112079	0.510822	0.10776	0.554089	0.137706	0.777127
Only non-overlapping	SLC38A1	0.549756	0.0413236	0.0853872	0.625287	0.0851175	0.634032	0.0869873	0.777131	-0.464369	0.114998	-0.464638	0.127442	-0.462769	0.671524
Only non-overlapping	DPAGT1	0.523453	0.0023262	0.312329	0.00980382	0.312714	0.0122286	0.310043	0.0745386	-0.211124	0.472821	-0.210739	0.490861	-0.21341	0.81463
Only non-overlapping	CUEDC2	0.535107	0.00613033	0.374975	0.00344416	0.374176	0.00640679	0.379717	0.0111771	-0.160131	0.641835	-0.160931	0.67344	-0.15539	0.873847
Only non-overlapping	OSBPL3	0.740211	1.45789e-05	0.467799	4.80283e-06	0.491139	2.00022e-06	0.329317	0.0276622	-0.272412	0.200451	-0.249072	0.261012	-0.410893	0.596999
Only non-overlapping	RGCC	0.872265	0.0442828	0.0749306	0.867631	0.0376218	0.933465	0.296296	0.661107	-0.797335	0.310851	-0.834644	0.264684	-0.575969	0.850242
Only non-overlapping	RERGL	0.618229	0.0093374	0.0203094	0.926722	0.0114435	0.958176	0.0729137	0.831581	-0.597919	0.0612528	-0.606785	0.0550965	-0.545315	0.666503
Only non-overlapping	REEP4	0.511336	6.66918e-06	0.367085	1.07522e-06	0.361942	8.56211e-07	0.397601	0.00128544	-0.14425	0.431865	-0.149393	0.399848	-0.113735	0.901704
Only non-overlapping	KIAA0226L	0.622404	0.000283451	0.217597	0.0510178	0.214333	0.0573424	0.236964	0.176942	-0.404807	0.0439981	-0.408071	0.0452048	-0.38544	0.625379
Only non-overlapping	ATP13A3	0.512978	3.96124e-05	0.285968	0.00436911	0.295806	0.00334502	0.227591	0.11615	-0.22701	0.307358	-0.217171	0.34434	-0.285386	0.671498
Only non-overlapping	ECT2	0.766745	3.34503e-06	0.37111	0.00482811	0.386829	0.00497522	0.277846	0.0225771	-0.395635	0.150732	-0.379916	0.202719	-0.488899	0.535697
Only non-overlapping	PSTPIP2	0.620662	3.4813e-06	0.402896	2.90298e-05	0.396471	3.62702e-05	0.441019	0.00110195	-0.217765	0.333578	-0.22419	0.315734	-0.179642	0.844015
Only non-overlapping	ERVMER34-1	-0.587797	0.000273624	-0.248694	0.0208819	-0.248071	0.0240443	-0.252391	0.106562	0.339104	0.104134	0.339727	0.113835	0.335406	0.666503
Only non-overlapping	CHODL	0.993639	0.00076385	0.382531	0.0797278	0.40361	0.0568532	0.257462	0.484177	-0.611109	0.171005	-0.59003	0.179373	-0.736177	0.667863
Only non-overlapping	SLC52A2	0.53636	2.49271e-06	0.384353	1.07058e-05	0.383739	1.60733e-05	0.387996	0.00214897	-0.152006	0.463478	-0.15262	0.46941	-0.148363	0.815795
Only non-overlapping	PELI2	-0.520091	0.000322498	-0.329358	0.000206741	-0.334684	0.000140839	-0.297756	0.0491696	0.190734	0.338841	0.185408	0.35191	0.222336	0.781009
Only non-overlapping	PLEKHA2	-0.54757	0.00309703	-0.357577	3.7226e-05	-0.354976	8.43427e-05	-0.37301	0.0343217	0.189993	0.218894	0.192594	0.225129	0.17456	0.769962
Only non-overlapping	POPDC2	0.759809	0.000100629	0.456501	0.00233132	0.482258	0.00146949	0.303678	0.100657	-0.303308	0.416499	-0.277551	0.484738	-0.456131	0.671498
Only non-overlapping	APOBEC3G	0.648332	3.79365e-05	0.43159	0.00034221	0.424757	0.000457594	0.472128	0.00722982	-0.216742	0.463695	-0.223575	0.450381	-0.176205	0.869961
Only non-overlapping	SYTL2	0.593623	0.00135208	0.249028	0.000916388	0.244395	0.00205841	0.276513	0.0288415	-0.344596	0.0145212	-0.349228	0.020862	-0.31711	0.666503
Only non-overlapping	EPB41L5	-0.647824	1.91653e-06	-0.40407	0.00043393	-0.413649	0.00017443	-0.347233	0.0577702	0.243755	0.360223	0.234175	0.360329	0.300592	0.754536
Only non-overlapping	TCF7L1	-0.539745	0.0214952	-0.150511	0.360486	-0.160364	0.3301	-0.0920477	0.756433	0.389234	0.227543	0.379381	0.246285	0.447697	0.685791
Only non-overlapping	POLD4	0.571579	0.000334781	0.436606	4.41028e-05	0.433605	0.000101485	0.454413	0.00136127	-0.134972	0.633138	-0.137973	0.645221	-0.117166	0.905967
Only non-overlapping	TXNRD2	-0.596072	0.0431412	-0.340678	0.0437991	-0.355574	0.0339992	-0.252295	0.368042	0.255394	0.567218	0.240498	0.602652	0.343777	0.854443
Only non-overlapping	OSGEP	0.550386	0.00055009	0.449891	0.000357519	0.448135	0.000459117	0.460311	0.0151445	-0.100495	0.779071	-0.102251	0.785296	-0.0900754	0.941442
Only non-overlapping	CD93	0.69341	0.000441133	0.271192	0.0905642	0.282507	0.0832357	0.204058	0.331271	-0.422218	0.206304	-0.410903	0.237953	-0.489352	0.657168
Only non-overlapping	RRAGD	-0.588468	5.27052e-05	-0.306058	0.00404316	-0.306845	0.00417273	-0.301387	0.0647665	0.28241	0.18936	0.281623	0.189702	0.28708	0.673652
Only non-overlapping	AVEN	0.568524	9.25658e-05	0.433455	8.34764e-06	0.447176	4.38223e-06	0.352044	0.0182371	-0.135069	0.578912	-0.121348	0.630455	-0.21648	0.794372
Only non-overlapping	GPHN	-0.640928	0.000738525	-0.254243	0.0814857	-0.248733	0.0887491	-0.286936	0.149574	0.386685	0.21283	0.392195	0.207132	0.353992	0.765905
Only non-overlapping	NPDC1	0.52602	0.00628111	0.428128	0.000694693	0.419404	0.00152171	0.479892	0.00235559	-0.0978916	0.804927	-0.106616	0.798678	-0.0461279	0.974653
Only non-overlapping	ITM2C	0.762816	0.000286698	0.390214	0.0174965	0.420291	0.00997341	0.211759	0.412216	-0.372602	0.304083	-0.342525	0.362894	-0.551057	0.625379
Only non-overlapping	NANS	0.614085	3.47901e-05	0.398457	4.3594e-05	0.393739	3.61659e-05	0.42645	0.0044543	-0.215628	0.358507	-0.220346	0.333003	-0.187635	0.859946
Only non-overlapping	TLR8	0.611299	8.65529e-06	0.386619	0.000249204	0.392129	0.000344635	0.353925	0.00517102	-0.22468	0.361536	-0.21917	0.412375	-0.257374	0.673707
Only non-overlapping	SLC17A5	-0.632917	9.04657e-06	-0.300362	0.000497319	-0.289195	0.000937052	-0.366615	0.00446943	0.332555	0.0381857	0.343721	0.0339092	0.266301	0.671498
Only non-overlapping	TULP4	-0.578261	0.000227905	-0.337868	0.0029283	-0.344113	0.00280467	-0.300817	0.0662116	0.240393	0.359475	0.234149	0.393151	0.277444	0.728758
Only non-overlapping	BAZ1A	0.566609	4.39921e-06	0.415952	1.43986e-05	0.424798	6.74311e-06	0.363468	0.0126906	-0.150657	0.529154	-0.141811	0.554089	-0.203141	0.81463
Only non-overlapping	SMCO4	0.825895	2.68911e-07	0.3838	0.00342335	0.385174	0.00330815	0.375646	0.0407894	-0.442095	0.0778731	-0.440721	0.0800485	-0.450249	0.605313
Only non-overlapping	CYTL1	0.505654	0.000227965	0.0468887	0.633802	0.0298441	0.778444	0.14802	0.127305	-0.458765	0.00370683	-0.475809	0.00392442	-0.357634	0.596999
Only non-overlapping	CDC42SE1	0.640325	0.00075934	0.361764	0.00322111	0.367448	0.00439391	0.32804	0.0721599	-0.278561	0.268967	-0.272877	0.317665	-0.312285	0.625379
Only non-overlapping	CHST7	0.536221	2.49701e-05	0.265576	0.0072694	0.24658	0.0106232	0.378284	0.00878562	-0.270645	0.204213	-0.289641	0.150791	-0.157938	0.881695
Only non-overlapping	CTNNBIP1	-0.707008	0.000150955	-0.308692	0.000825874	-0.302288	0.000842811	-0.346685	0.0226021	0.398317	0.0293014	0.40472	0.0246014	0.360323	0.69236
Only non-overlapping	SALL1	-0.648861	2.02586e-05	-0.31743	0.0130241	-0.310596	0.0142602	-0.357979	0.0664119	0.331431	0.203757	0.338264	0.181354	0.290882	0.741071
Only non-overlapping	HOMER3	0.695785	2.53279e-07	0.430421	1.04706e-05	0.429269	7.74515e-06	0.437262	0.0034747	-0.265363	0.18936	-0.266516	0.17421	-0.258523	0.738842
Only non-overlapping	SAMSN1	0.830601	0.0251082	0.203315	0.442605	0.191451	0.463429	0.273707	0.577659	-0.627286	0.193004	-0.63915	0.162853	-0.556893	0.78398
Only non-overlapping	OLAH	-0.564986	0.00337432	-0.292849	0.00792262	-0.303336	0.00418961	-0.230624	0.310439	0.272137	0.225141	0.26165	0.214317	0.334362	0.728758
Only non-overlapping	TMEM38B	-0.732108	1.35324e-06	-0.452606	7.37144e-06	-0.45135	8.69661e-06	-0.460058	0.00374943	0.279502	0.153277	0.280758	0.149762	0.27205	0.681781
Only non-overlapping	RBFOX1	-0.542342	0.000636744	-0.296703	0.00507215	-0.288697	0.00753688	-0.344204	0.0315082	0.245639	0.283795	0.253645	0.272304	0.198138	0.818138
Only non-overlapping	PAK1IP1	0.62465	6.75516e-06	0.416564	3.28227e-06	0.432595	1.3574e-06	0.321447	0.0140926	-0.208086	0.298206	-0.192055	0.35504	-0.303204	0.666503
Only non-overlapping	THG1L	0.553522	5.45243e-05	0.356538	3.51986e-06	0.363686	2.25727e-06	0.314128	0.00743992	-0.196984	0.2531	-0.189836	0.28168	-0.239394	0.733827
Only non-overlapping	STAB1	0.708532	1.89094e-05	0.373699	0.000947689	0.367204	0.00144447	0.412239	0.00288924	-0.334833	0.170692	-0.341328	0.173732	-0.296293	0.741071
Only non-overlapping	CLEC5A	0.924111	0.000337665	0.368556	0.0474759	0.365868	0.0678219	0.384509	0.00023619	-0.555554	0.171383	-0.558243	0.212677	-0.539602	0.666503
Only non-overlapping	TLR7	0.59883	0.000174811	0.301361	0.000727313	0.304259	0.00062254	0.284163	0.0140196	-0.297469	0.137339	-0.29457	0.149762	-0.314667	0.728758
Only non-overlapping	NINJ2	0.616826	1.17163e-07	0.306362	0.00237485	0.284225	0.00489848	0.437704	0.000913206	-0.310464	0.122349	-0.3326	0.0910305	-0.179122	0.81654
Only non-overlapping	DTL	0.534689	9.87683e-05	0.411285	0.00226163	0.437388	0.0019253	0.256408	0.0177959	-0.123404	0.76182	-0.0973008	0.833037	-0.278281	0.710196
Only non-overlapping	MYOF	0.690032	4.93447e-06	0.453011	0.00183089	0.467718	0.00137473	0.36575	0.0574938	-0.237021	0.514119	-0.222314	0.553731	-0.324282	0.728758
Only non-overlapping	FLRT3	-0.728259	0.00331961	-0.396079	0.00997352	-0.386344	0.0135587	-0.453838	0.0187955	0.33218	0.401005	0.341915	0.407225	0.274421	0.873977
Only non-overlapping	PLCE1	-0.781777	0.000868608	-0.403657	0.00107432	-0.412965	0.000589459	-0.34843	0.0747876	0.378121	0.173943	0.368813	0.184719	0.433348	0.740541
Only non-overlapping	CHPF2	0.569534	2.48451e-06	0.373981	6.67838e-05	0.376464	8.83765e-05	0.359247	0.00630552	-0.195553	0.34668	-0.19307	0.373975	-0.210287	0.695591
Only non-overlapping	MRC2	0.771732	0.000529999	0.418806	0.0100191	0.434258	0.00737916	0.327126	0.206729	-0.352926	0.33077	-0.337475	0.362386	-0.444607	0.69236
Only non-overlapping	STOML1	0.521168	0.000162834	0.287965	0.00103621	0.282335	0.00136093	0.321371	0.016029	-0.233203	0.21202	-0.238833	0.200515	-0.199797	0.802805
Only non-overlapping	HEY2	0.55844	0.000136347	0.332535	0.000268247	0.343061	0.000245864	0.270084	0.0276728	-0.225904	0.269504	-0.215379	0.323843	-0.288355	0.671524
Only non-overlapping	GULP1	-0.642635	0.000227965	-0.412152	8.51161e-05	-0.409041	7.81449e-05	-0.43061	0.013184	0.230483	0.33911	0.233594	0.322268	0.212025	0.844015
Only non-overlapping	CTSZ	0.701391	0.000285016	0.326163	0.0051905	0.299878	0.0110602	0.482118	0.00221688	-0.375229	0.126058	-0.401513	0.101053	-0.219273	0.854443
Only non-overlapping	SLC25A10	-0.594808	0.0026417	-0.410253	0.00662034	-0.407077	0.00679381	-0.429092	0.0477319	0.184555	0.661161	0.18773	0.65626	0.165716	0.927266
Only non-overlapping	STK17A	0.631815	4.73259e-08	0.304102	8.43769e-07	0.308926	1.48957e-06	0.27548	0.00110195	-0.327713	0.00192915	-0.322889	0.00369078	-0.356335	0.497932
Only non-overlapping	TES	0.719701	1.18609e-05	0.333308	0.0029842	0.338703	0.00295195	0.301298	0.0541678	-0.386393	0.0725978	-0.380998	0.0851133	-0.418403	0.600658
Only non-overlapping	SLC7A8	-0.629148	0.000212119	-0.369691	0.00016102	-0.375851	0.000119361	-0.333142	0.0324304	0.259456	0.222567	0.253296	0.236996	0.296005	0.728758
Only non-overlapping	NARF	0.702755	0.000422836	0.485622	0.00011205	0.484651	0.000214387	0.491383	0.00260897	-0.217133	0.498744	-0.218104	0.522684	-0.211372	0.846064
Only non-overlapping	SLCO3A1	0.620814	7.54808e-06	0.4365	0.000100495	0.426214	0.000226049	0.497528	0.000308355	-0.184314	0.51694	-0.1946	0.512085	-0.123286	0.90414
Only non-overlapping	MSRA	-0.572806	0.00834816	-0.371335	0.0298435	-0.359913	0.0330749	-0.439107	0.0746559	0.201471	0.673251	0.212893	0.649052	0.133699	0.950811
Only non-overlapping	NAGK	0.674512	1.12074e-07	0.459086	4.1855e-08	0.463873	1.49913e-08	0.430682	0.00167465	-0.215426	0.202646	-0.210639	0.195653	-0.24383	0.712823
Only non-overlapping	AKAP11	-0.504086	0.000331377	-0.341858	0.000547291	-0.34912	0.000346413	-0.298765	0.0456894	0.162229	0.525957	0.154966	0.55058	0.205321	0.839914
Only non-overlapping	PILRA	0.575248	7.77896e-07	0.375781	0.000392402	0.371631	0.000745586	0.400403	0.00103997	-0.199467	0.436584	-0.203616	0.451794	-0.174845	0.789975
Only non-overlapping	MAN1B1	0.672663	0.000171458	0.41488	0.000980944	0.413651	0.00119142	0.422167	0.0189397	-0.257783	0.39023	-0.259011	0.402253	-0.250495	0.815795
Only non-overlapping	HDAC9	0.716674	8.12013e-06	0.467168	1.69399e-05	0.492402	5.4391e-06	0.317445	0.0302617	-0.249507	0.318631	-0.224273	0.401369	-0.399229	0.631955
Only non-overlapping	CCDC19	-0.543049	0.015447	-0.172925	0.170332	-0.187648	0.133868	-0.0855726	0.681395	0.370124	0.173183	0.355401	0.207061	0.457476	0.686126
Only non-overlapping	CLEC4A	0.667646	7.40296e-06	0.347475	0.00381773	0.344255	0.00525564	0.366582	0.00887523	-0.320171	0.218574	-0.323391	0.230478	-0.301064	0.698779
Only non-overlapping	ST3GAL5	0.641411	3.0963e-05	0.250762	0.0120277	0.229988	0.0213873	0.374018	0.0153079	-0.39065	0.0315303	-0.411424	0.020862	-0.267393	0.712798
Only non-overlapping	WASF3	-0.533382	0.000235545	-0.297993	0.00313327	-0.292192	0.00390033	-0.332418	0.0234872	0.235388	0.303337	0.24119	0.289737	0.200964	0.833932
Only non-overlapping	HPS5	-0.594978	0.00281347	-0.367616	0.00324461	-0.373997	0.00261052	-0.329755	0.0580936	0.227362	0.499173	0.220981	0.522608	0.265223	0.847905
Only non-overlapping	BAIAP2	-0.571695	1.21288e-05	-0.323396	9.33243e-07	-0.315825	2.04222e-06	-0.368319	0.000816545	0.248299	0.0437557	0.25587	0.0406384	0.203377	0.728758
Only non-overlapping	JAG2	0.730532	5.62203e-05	0.471847	0.000191328	0.480655	0.000126983	0.419589	0.0311108	-0.258685	0.390402	-0.249877	0.412375	-0.310943	0.7705
Only non-overlapping	HPSE	0.813009	0.000390124	0.415679	0.0100749	0.415563	0.0105991	0.416369	0.0667673	-0.397329	0.269504	-0.397445	0.277916	-0.39664	0.764691
Only non-overlapping	HS3ST2	0.575664	0.0032403	0.124812	0.205232	0.121024	0.219206	0.147289	0.30522	-0.450851	0.0194736	-0.454639	0.020925	-0.428375	0.666503
Only non-overlapping	FARSA	0.536819	8.19257e-05	0.406287	2.55106e-05	0.404579	6.35481e-05	0.416421	0.00206122	-0.130532	0.575009	-0.13224	0.596509	-0.120398	0.839914
Only non-overlapping	SIK3	-0.553959	5.83773e-06	-0.326616	3.23683e-05	-0.32595	3.14834e-05	-0.330569	0.0115098	0.227342	0.128441	0.228009	0.120524	0.223389	0.682015
Only non-overlapping	YARS2	0.607037	1.35791e-05	0.470623	6.81789e-09	0.484382	6.44047e-09	0.388987	0.000816481	-0.136414	0.488248	-0.122655	0.557716	-0.21805	0.724465
Only non-overlapping	ACOT9	0.527159	8.19257e-05	0.355747	8.53248e-05	0.3582	0.000103413	0.341186	0.00976058	-0.171412	0.432321	-0.168958	0.453529	-0.185972	0.802471
Only non-overlapping	LSM2	0.609179	0.00114912	0.353335	0.00477724	0.363483	0.00354725	0.29312	0.162405	-0.255844	0.37184	-0.245695	0.399878	-0.316059	0.738842
Only non-overlapping	UBE2J1	0.505977	0.000165395	0.474653	2.59451e-06	0.481974	7.69403e-07	0.431216	0.010564	-0.0313232	0.92223	-0.0240023	0.94289	-0.074761	0.958353
Only non-overlapping	UTP11	0.517333	1.66807e-07	0.381661	2.16476e-06	0.392934	9.47944e-07	0.314777	0.00715096	-0.135671	0.488248	-0.124398	0.529571	-0.202555	0.724465
Only non-overlapping	RPL36	0.817685	0.000158593	0.428195	0.0022103	0.419986	0.00373584	0.4769	0.0136971	-0.38949	0.173183	-0.397699	0.181131	-0.340785	0.716486
Only non-overlapping	SAMHD1	0.531434	1.02037e-05	0.354764	0.00253788	0.348889	0.00235243	0.389625	0.0240698	-0.176669	0.557727	-0.182545	0.538791	-0.141808	0.910176
Only non-overlapping	NFE2L3	-0.554083	0.00284505	-0.212047	0.300994	-0.182668	0.376647	-0.386367	0.142575	0.342036	0.47855	0.371416	0.428647	0.167717	0.931601
Only non-overlapping	FAM65B	-0.507191	8.20952e-05	-0.274372	0.00549809	-0.301954	0.00263535	-0.110719	0.414849	0.232819	0.285553	0.205237	0.39268	0.396472	0.526816
Only non-overlapping	ANGPTL3	-0.853048	0.0038967	-0.482232	0.0878218	-0.464859	0.0980544	-0.585314	0.152573	0.370816	0.597807	0.38819	0.582705	0.267734	0.925049
Only non-overlapping	TIMM13	0.624156	0.0147982	0.348931	0.0559053	0.340931	0.0688295	0.396395	0.1429	-0.275225	0.536624	-0.283224	0.539638	-0.22776	0.886118
Only non-overlapping	GMPPB	0.582061	1.8516e-06	0.452792	6.09277e-06	0.453881	6.64536e-06	0.44633	0.00137332	-0.129269	0.618159	-0.12818	0.628702	-0.135731	0.883932
Only non-overlapping	FADS3	0.522234	1.03327e-05	0.396457	4.87174e-05	0.400709	5.60206e-05	0.371233	0.00448094	-0.125776	0.617828	-0.121525	0.646137	-0.151	0.83995
Only non-overlapping	FHOD1	0.524805	9.68628e-05	0.286367	0.00312584	0.280655	0.00385406	0.320261	0.0255683	-0.238437	0.256263	-0.24415	0.240613	-0.204544	0.803952
Only non-overlapping	IRAK3	-0.635469	9.62501e-05	-0.435819	2.35826e-05	-0.446971	1.72711e-05	-0.369651	0.0314533	0.19965	0.38218	0.188498	0.420586	0.265817	0.692502
Only non-overlapping	ADGRG1	0.534541	0.00072028	0.150647	0.230298	0.149247	0.235703	0.15895	0.380432	-0.383894	0.102683	-0.385294	0.104394	-0.375591	0.666503
Only non-overlapping	SLC22A7	-0.544701	0.00692154	-0.276779	0.150945	-0.262359	0.17616	-0.362343	0.14064	0.267921	0.582167	0.282342	0.571363	0.182358	0.927266
Only non-overlapping	EMILIN1	0.508432	0.00734422	0.252168	0.0160148	0.248507	0.0191649	0.273889	0.144597	-0.256264	0.231233	-0.259925	0.225097	-0.234543	0.802471
Only non-overlapping	BZW2	0.740173	9.89445e-06	0.392382	0.00043393	0.409722	0.000410692	0.289497	0.0240303	-0.347791	0.124082	-0.330451	0.17463	-0.450676	0.535697
Only non-overlapping	STYXL1	0.608774	0.000174773	0.387809	0.000878018	0.384363	0.00118299	0.408256	0.0132905	-0.220965	0.435565	-0.224411	0.438507	-0.200518	0.839914
Only non-overlapping	CDH10	-0.912343	0.00730899	-0.317871	0.125245	-0.333114	0.0941829	-0.227433	0.572474	0.594472	0.150732	0.579229	0.149135	0.68491	0.704825
Only non-overlapping	BTN3A3	0.408944	0.0503831	0.521042	0.00214566	0.533745	0.00180289	0.445671	0.0871055	0.112098	0.825013	0.124801	0.804881	0.0367268	0.988182
Only non-overlapping	MEIS2	0.390946	0.0764506	0.554224	0.0002267	0.580381	0.000147267	0.399025	0.100641	0.163278	0.674005	0.189435	0.616761	0.00807968	0.997747
Only non-overlapping	TBX3	0.476419	0.00828221	0.721883	1.54537e-05	0.750378	3.88462e-06	0.552808	0.0249379	0.245463	0.564219	0.273959	0.504477	0.076389	0.974255
Only non-overlapping	SLC16A4	-0.484008	0.00112668	-0.537946	0.000185079	-0.541252	0.000111394	-0.518335	0.0200745	-0.0539383	0.904949	-0.0572436	0.89958	-0.0343269	0.989513
Only non-overlapping	TMPRSS2	-0.463321	0.0413779	-0.506204	0.00040505	-0.504746	0.000527132	-0.514852	0.0330904	-0.0428833	0.921033	-0.0414258	0.92751	-0.0515309	0.974653
Only non-overlapping	GAS2	0.49051	0.0535648	0.623261	0.00298204	0.661334	0.00118283	0.397364	0.221195	0.132752	0.843046	0.170824	0.791117	-0.0931453	0.974653
Only non-overlapping	FCGR3B	0.820626	0.0517698	0.669163	0.0271272	0.648839	0.0340806	0.789752	0.12986	-0.151463	0.864699	-0.171787	0.844252	-0.0308741	0.994353
Only non-overlapping	PTP4A3	0.422342	0.00437135	0.541118	3.76652e-08	0.549556	5.4568e-08	0.491049	0.000327381	0.118775	0.651762	0.127214	0.63544	0.0687065	0.956821
Only non-overlapping	LEFTY1	-0.48404	0.1562	-0.627612	0.000131444	-0.635611	0.000116391	-0.580151	0.0792104	-0.143572	0.743847	-0.151571	0.72944	-0.0961112	0.971851
Only non-overlapping	BBOX1	-0.761534	0.0515194	-0.757865	0.0228212	-0.734592	0.0236591	-0.895952	0.0604885	0.00366987	0.997192	0.026943	0.984177	-0.134417	0.975711
Only non-overlapping	ARHGEF15	0.42983	0.0128071	0.542627	0.000131383	0.551797	9.13963e-05	0.488221	0.0176302	0.112797	0.796066	0.121967	0.779291	0.0583904	0.974653
Only non-overlapping	KNG1	-0.480024	0.201572	-0.669136	0.00857782	-0.662059	0.00855274	-0.711128	0.0814057	-0.189111	0.809378	-0.182034	0.818825	-0.231103	0.941853
Only non-overlapping	PPBP	0.477728	0.286151	0.770331	0.0177548	0.783148	0.0163845	0.694285	0.225321	0.292603	0.730616	0.30542	0.720054	0.216556	0.94216
Only non-overlapping	PF4	0.427603	0.395596	0.862135	0.0132522	0.890561	0.0109864	0.693473	0.266194	0.434532	0.594924	0.462958	0.572529	0.26587	0.932515
Only non-overlapping	CYP17A1	-0.646785	0.0533135	-0.586314	0.0370156	-0.586047	0.0339523	-0.587902	0.204264	0.060471	0.94999	0.0607387	0.9482	0.058883	0.991115
Only non-overlapping	SERPINA5	-0.541753	0.384254	-0.95491	0.00893507	-0.96012	0.00753688	-0.923998	0.100912	-0.413157	0.706919	-0.418367	0.704369	-0.382245	0.94216
Only non-overlapping	UMOD	-1.57872	0.0550843	-1.25739	0.0225993	-1.24241	0.022066	-1.34626	0.103089	0.321332	0.862658	0.33631	0.856751	0.232465	0.977009
Only non-overlapping	KIT	-0.0133041	0.97039	-0.559756	0.0085509	-0.568026	0.00666473	-0.510691	0.157947	-0.546452	0.208955	-0.554722	0.185546	-0.497387	0.781009
Only non-overlapping	NAT2	0.61481	0.104693	1.28174	3.85089e-08	1.21996	6.14935e-07	1.64834	2.75698e-06	0.666933	0.117567	0.605147	0.206621	1.03353	0.497932
Only non-overlapping	CEBPB	-0.41297	0.0255464	-0.640223	0.000905078	-0.686632	0.000475825	-0.364861	0.118365	-0.227254	0.660927	-0.273663	0.587784	0.0481083	0.980354
Only non-overlapping	EGR1	-0.331156	0.483469	-0.682485	0.00198886	-0.695682	0.00248765	-0.604178	0.214118	-0.351328	0.385308	-0.364526	0.367402	-0.273022	0.82761
Only non-overlapping	GADD45A	0.476901	0.0394722	0.777128	7.91329e-07	0.81534	3.26951e-07	0.550407	0.00722982	0.300227	0.449925	0.338439	0.382941	0.073506	0.974255
Only non-overlapping	DNAJB1	-0.558892	0.140266	-0.628365	0.000163743	-0.63773	0.000211076	-0.572801	0.15637	-0.0694728	0.853729	-0.0788375	0.826778	-0.0139092	0.994641
Only non-overlapping	HSD17B2	-0.327322	0.506228	-0.660692	0.0122656	-0.683596	0.00733873	-0.524794	0.351399	-0.333369	0.596555	-0.356274	0.552	-0.197471	0.95764
Only non-overlapping	CCN3	-0.323124	0.167546	-0.550103	0.00264253	-0.563392	0.00229033	-0.471256	0.0873482	-0.226979	0.632887	-0.240268	0.613947	-0.148132	0.938643
Only non-overlapping	CEBPD	-0.454247	0.077122	-0.728732	3.39904e-05	-0.774098	7.66839e-06	-0.459561	0.116453	-0.274485	0.519813	-0.319851	0.424256	-0.00531363	0.999786
Only non-overlapping	CLCNKB	-0.214607	0.505851	-0.545157	0.0075393	-0.550924	0.00684591	-0.510942	0.124552	-0.33055	0.514326	-0.336317	0.509501	-0.296335	0.890283
Only non-overlapping	DEFB1	-1.12661	0.0720393	-1.50736	0.000647379	-1.52517	0.000491934	-1.40172	0.0441238	-0.380753	0.772144	-0.398557	0.761955	-0.275112	0.968015
Only non-overlapping	HSD11B2	-1.04973	0.052881	-1.14626	0.00417598	-1.14897	0.00380243	-1.13019	0.0677725	-0.0965313	0.945053	-0.0992407	0.94337	-0.0804555	0.991686
Only non-overlapping	COL7A1	0.485166	0.00483435	0.510626	5.88881e-05	0.532809	3.40904e-05	0.379008	0.0409553	0.0254603	0.954275	0.0476432	0.908358	-0.106158	0.938888
Only non-overlapping	CD69	-0.385565	0.139815	-0.635294	0.000754493	-0.651048	0.000424632	-0.54182	0.102714	-0.249729	0.587804	-0.265483	0.554061	-0.156255	0.942332
Only non-overlapping	BAMBI	0.423685	0.123953	0.629957	9.32532e-05	0.650753	4.02961e-05	0.506566	0.0510263	0.206272	0.649323	0.227068	0.602652	0.0828814	0.974653
Only non-overlapping	MYBPH	0.48803	0.0215095	0.683221	0.00129013	0.713428	0.000936963	0.503993	0.035601	0.19519	0.760328	0.225397	0.72654	0.0159622	0.99697
Only non-overlapping	DGKZ	0.477829	0.0813987	0.514292	0.00387914	0.499054	0.0080368	0.604707	0.0188402	0.0364635	0.951621	0.021225	0.974282	0.126878	0.927266
Only non-overlapping	KIAA0040	0.466184	0.0838482	0.567758	0.00164104	0.592691	0.0010068	0.419819	0.127462	0.101574	0.862984	0.126507	0.826609	-0.0463646	0.989202
Only non-overlapping	TAF1A	0.44329	0.00748584	0.57059	3.76652e-08	0.583476	1.35664e-08	0.494133	0.00150695	0.1273	0.660619	0.140186	0.619531	0.0508429	0.974653
Only non-overlapping	NFIL3	-0.401381	0.0322028	-0.713619	7.72514e-06	-0.755142	1.49067e-06	-0.467244	0.0583437	-0.312237	0.387819	-0.353761	0.272843	-0.0658625	0.974244
Only non-overlapping	PRSS8	-0.472414	0.0243477	-0.532986	0.00254001	-0.535103	0.00242324	-0.520422	0.0358568	-0.0605721	0.916652	-0.0626896	0.915974	-0.0480082	0.986956
Only non-overlapping	ACSM3	-0.474246	0.030886	-0.578681	0.00204255	-0.563889	0.00263077	-0.666441	0.0124198	-0.104435	0.86393	-0.0896436	0.883344	-0.192195	0.927266
Only non-overlapping	PLEKHO1	0.394813	0.00196596	0.583591	1.46395e-07	0.595399	4.39093e-08	0.513529	0.0050377	0.188778	0.46254	0.200586	0.406859	0.118716	0.919074
Only non-overlapping	UGT2A3	-0.284633	0.372615	-0.681202	0.0144081	-0.683167	0.0147265	-0.669546	0.0806103	-0.396569	0.57567	-0.398533	0.584191	-0.384912	0.873847
Only non-overlapping	RALYL	-0.422804	0.181727	-0.658292	0.00249154	-0.641623	0.00337989	-0.75719	0.0122706	-0.235488	0.715452	-0.21882	0.746088	-0.334386	0.890283
Only non-overlapping	GGH	-0.498617	0.0419427	-0.573899	0.00472796	-0.566366	0.00470687	-0.618593	0.0379588	-0.0752823	0.910516	-0.0677497	0.920989	-0.119976	0.968635
Only non-overlapping	SH3GL2	-0.496895	0.0211727	-0.65228	0.000944434	-0.646834	0.0010068	-0.684592	0.0115098	-0.155386	0.800414	-0.14994	0.808452	-0.187698	0.932154
Only non-overlapping	COLEC11	-0.474369	0.0717809	-0.568625	0.0161244	-0.557669	0.017505	-0.633628	0.059548	-0.0942559	0.901132	-0.0833004	0.91469	-0.159259	0.956821
Only non-overlapping	SGPP1	-0.434918	0.00362565	-0.554887	2.07245e-06	-0.547059	2.3671e-06	-0.601336	0.00110195	-0.11997	0.712046	-0.112141	0.734958	-0.166418	0.890283
Only non-overlapping	CRISPLD2	-0.069915	0.857539	-0.635943	0.00786519	-0.68018	0.00329771	-0.373471	0.369941	-0.566028	0.287827	-0.610265	0.212975	-0.303556	0.916311
Only non-overlapping	ATP6V0A4	-0.409793	0.420213	-0.768559	0.0155209	-0.769591	0.0148415	-0.762431	0.12792	-0.358765	0.689979	-0.359798	0.692787	-0.352638	0.927392
Only non-overlapping	C10orf10	-0.418213	0.02704	-0.641967	4.81298e-06	-0.660699	1.29729e-06	-0.530822	0.0346828	-0.223754	0.492684	-0.242486	0.420586	-0.112609	0.942585
Only non-overlapping	TFCP2L1	-0.272183	0.17479	-0.539809	0.000420556	-0.531602	0.000574076	-0.588503	0.00680565	-0.267626	0.485833	-0.25942	0.512085	-0.31632	0.811932
Only non-overlapping	HDAC5	0.385644	0.0164608	0.579354	1.27993e-06	0.602799	7.69403e-07	0.440247	0.00532656	0.19371	0.519443	0.217155	0.475239	0.054603	0.973997
Only non-overlapping	PSAT1	-0.479073	0.0544137	-0.610328	0.00106664	-0.610587	0.00158506	-0.608791	0.00939393	-0.131255	0.82138	-0.131514	0.83166	-0.129718	0.94467
Only non-overlapping	CA12	-0.144805	0.712073	-0.521778	0.0250028	-0.51996	0.0244675	-0.532565	0.14053	-0.376973	0.531547	-0.375155	0.539638	-0.387759	0.87872
Only non-overlapping	ATF3	-0.233609	0.528955	-0.498594	0.00240795	-0.512689	0.00293282	-0.414963	0.268074	-0.264986	0.358507	-0.279081	0.33682	-0.181355	0.839914
Only non-overlapping	FUT1	0.38903	0.0108461	0.488908	2.48173e-05	0.502211	1.2842e-05	0.409976	0.0115235	0.0998773	0.778783	0.11318	0.747476	0.0209457	0.993798
Only non-overlapping	PROZ	-0.463706	0.0683699	-0.498887	0.00235764	-0.505018	0.00164988	-0.46251	0.0652335	-0.0351809	0.954903	-0.0413118	0.945258	0.00119553	0.999786
Only non-overlapping	PSMB8	0.492288	0.000133165	0.500736	8.16672e-05	0.507992	0.000103906	0.457684	0.00335251	0.0084476	0.985664	0.0157036	0.972931	-0.0346047	0.977196
Only non-overlapping	PPARG	0.351769	0.0221028	0.507172	5.8177e-05	0.50283	6.64671e-05	0.532938	0.00343453	0.155403	0.651004	0.151061	0.665848	0.181168	0.888652
Only non-overlapping	SST	-0.536145	0.397704	-0.78992	0.0422392	-0.829638	0.028005	-0.554261	0.395594	-0.253775	0.840849	-0.293493	0.811691	-0.0181167	0.999421
Only non-overlapping	DUSP2	-0.376116	0.109998	-0.479092	0.000710635	-0.519706	0.000420488	-0.238115	0.320811	-0.102975	0.792671	-0.143589	0.704369	0.138001	0.889226
Only non-overlapping	SLC12A1	-0.221917	0.708581	-0.75448	0.0293013	-0.756598	0.0238748	-0.741915	0.179558	-0.532563	0.565454	-0.534681	0.563931	-0.519998	0.910097
Only non-overlapping	TMEM100	-0.149814	0.555518	-0.526947	8.91442e-05	-0.518091	0.000186716	-0.579489	0.00782562	-0.377133	0.156825	-0.368278	0.187955	-0.429675	0.666503
Only non-overlapping	PCSK1N	-0.242936	0.294272	-0.50289	0.000955446	-0.509611	0.000777536	-0.463012	0.0555186	-0.259954	0.495237	-0.266675	0.485723	-0.220076	0.898051
Only non-overlapping	SLC16A6	0.390917	0.000385756	0.34936	0.000234234	0.318203	0.000888373	0.534228	2.12459e-05	-0.0415565	0.892553	-0.072714	0.806727	0.143311	0.839914
Only non-overlapping	LRP2	-0.437378	0.020816	-0.446294	0.0203522	-0.429261	0.0251238	-0.547359	0.0298768	-0.00891642	0.991243	0.00811699	0.990629	-0.109981	0.966396
Only non-overlapping	COL4A3	-0.34857	0.149551	-0.219459	0.217303	-0.166938	0.376196	-0.531089	0.00867771	0.12911	0.804927	0.181632	0.72175	-0.182519	0.898051
Only non-overlapping	NRGN	0.355744	0.0295293	0.488098	0.000378922	0.483936	0.000587495	0.512794	0.00435806	0.132354	0.738693	0.128192	0.760633	0.157051	0.90414
Only non-overlapping	CLEC7A	0.457943	0.000702746	0.34383	0.0071385	0.313146	0.0122631	0.525892	0.00317178	-0.114113	0.768098	-0.144798	0.689268	0.0679487	0.971747

## Sheet: Glom_Only_overlapping
Classificaton	Cohort vs healthy									Cohort vs CKD_T2D
	Gene name	CKD_T2D		CKD		Autoimmune		Hypertension		CKD		Autoimmune		Hypertension
		LogFC	Adj. P value	LogFC	Adj. P value	LogFC	Adj. P value	LogFC	Adj. P value	LogFC	Adj. P value	LogFC	Adj. P value	LogFC	Adj. P value
Only overlapping	DDX39A	0.67161	6.67453e-05	0.57322	1.26848e-07	0.569994	9.51769e-08	0.592365	0.000863439	-0.0983901	0.752265	-0.101617	0.742333	-0.0792454	0.960053
Only overlapping	MYO1F	1.10748	4.41382e-06	0.694056	9.59042e-05	0.689276	0.000150463	0.722415	0.00427384	-0.413428	0.272216	-0.418207	0.278947	-0.385068	0.728758
Only overlapping	NFKBIE	1.11017	4.34437e-08	0.899792	7.81058e-09	0.922567	8.04618e-09	0.764665	0.00026561	-0.210374	0.571819	-0.187599	0.63544	-0.345501	0.673652
Only overlapping	CLIC1	0.615071	1.31272e-05	0.521372	1.71245e-07	0.524255	3.26951e-07	0.504265	0.000649029	-0.0936992	0.727215	-0.0908162	0.748658	-0.110805	0.896347
Only overlapping	CCRL2	0.558854	0.000282812	0.626926	2.25809e-05	0.635012	1.95497e-05	0.57895	0.00302938	0.0680725	0.887118	0.0761584	0.87623	0.0200961	0.993798
Only overlapping	LST1	1.42763	5.19722e-09	0.869386	1.22142e-06	0.872027	1.11553e-06	0.853712	0.00134538	-0.558243	0.0966064	-0.555601	0.0931691	-0.573917	0.625379
Only overlapping	SLC17A3	-1.0276	0.0175091	-1.10675	0.001723	-1.09811	0.00173177	-1.158	0.0158647	-0.0791531	0.951759	-0.0705163	0.957269	-0.130398	0.978962
Only overlapping	FCN1	2.24836	1.38633e-08	1.77445	1.37645e-08	1.7683	6.56278e-09	1.81098	0.000477206	-0.473907	0.514952	-0.480063	0.494946	-0.437379	0.87872
Only overlapping	MAN2B1	1.08286	5.23696e-08	0.596469	2.68338e-06	0.585693	3.8974e-06	0.660405	0.00031149	-0.486392	0.041619	-0.497168	0.0367795	-0.422455	0.666503
Only overlapping	UBE2C	0.714049	0.000278207	0.53417	0.00046349	0.513333	0.00105117	0.657802	0.000755625	-0.179879	0.6704	-0.200716	0.636274	-0.0562472	0.974465
Only overlapping	ENC1	0.778193	0.00223321	0.644524	0.000108553	0.660972	6.57593e-05	0.546935	0.0285524	-0.133669	0.798809	-0.117222	0.827244	-0.231258	0.907072
Only overlapping	NDC80	0.775992	6.44661e-08	0.625282	3.02188e-07	0.643281	5.12011e-07	0.51849	4.18981e-05	-0.15071	0.635051	-0.132712	0.710792	-0.257502	0.666503
Only overlapping	PCDH17	0.957479	7.07398e-05	0.592552	0.000279682	0.607546	0.000169714	0.503589	0.0402044	-0.364927	0.33716	-0.349933	0.364005	-0.45389	0.736996
Only overlapping	SLC27A2	-1.29862	9.54129e-05	-1.15075	0.000581767	-1.14643	0.000497274	-1.17638	0.011564	0.147872	0.892553	0.152192	0.889001	0.122241	0.975711
Only overlapping	ARPC1B	1.16381	8.73026e-09	0.769641	7.81058e-09	0.766811	5.7267e-09	0.786432	0.000295166	-0.394167	0.107012	-0.396997	0.0920961	-0.377377	0.675158
Only overlapping	CYP27B1	-2.54789	1.47612e-08	-2.01169	4.62365e-16	-2.05298	9.74838e-18	-1.76667	0.000152646	0.536207	0.259973	0.494912	0.262108	0.781227	0.692148
Only overlapping	PER1	-0.852389	2.13948e-05	-0.659645	1.73827e-09	-0.67066	3.49195e-10	-0.59429	0.00330327	0.192744	0.440515	0.181729	0.454537	0.258099	0.81654
Only overlapping	RRP8	0.641011	0.000261623	0.537772	1.53614e-05	0.537522	3.0108e-05	0.539257	0.00250246	-0.103239	0.768632	-0.103489	0.784353	-0.101754	0.927266
Only overlapping	ADAM12	0.756565	1.1834e-08	0.521775	4.16013e-08	0.516128	1.4201e-07	0.555279	3.03989e-06	-0.234791	0.24064	-0.240437	0.246285	-0.201286	0.738402
Only overlapping	TREH	-0.826606	0.00417783	-0.653307	0.00280444	-0.642565	0.00328783	-0.71704	0.0182734	0.173299	0.801906	0.184041	0.791854	0.109567	0.973107
Only overlapping	MGAM	-1.40303	6.58007e-05	-0.904483	0.00214566	-0.900084	0.00168709	-0.93058	0.0314347	0.498548	0.51104	0.502947	0.50299	0.472451	0.883059
Only overlapping	SLC26A4	-0.924265	2.09141e-06	-0.465735	0.000681006	-0.449259	0.00100799	-0.563492	0.00813737	0.458531	0.0714963	0.475007	0.0577698	0.360774	0.692502
Only overlapping	FOXO3	-0.539355	0.00997887	-0.483707	0.00153088	-0.475994	0.00173522	-0.52947	0.0220939	0.0556474	0.910516	0.0633602	0.899999	0.00988473	0.997747
Only overlapping	PRC1	0.91171	8.6029e-06	0.648359	0.000936568	0.65757	0.000752867	0.593709	0.026452	-0.26335	0.604616	-0.25414	0.625027	-0.318	0.845733
Only overlapping	SCO2	0.941955	7.08519e-06	0.498548	0.00140783	0.487041	0.00201651	0.566824	0.0107514	-0.443407	0.156899	-0.454914	0.148825	-0.375131	0.724465
Only overlapping	B3GALT2	-1.34011	3.77102e-05	-0.730938	0.000548765	-0.744141	0.000290123	-0.6526	0.0463954	0.609168	0.181538	0.595965	0.181354	0.687506	0.716369
Only overlapping	SLC37A4	-0.884852	7.25293e-07	-0.588435	1.10791e-05	-0.596996	8.26213e-06	-0.537635	0.00576543	0.296418	0.318517	0.287856	0.33941	0.347217	0.712823
Only overlapping	XPNPEP2	-1.50857	3.42968e-05	-1.08379	0.000680088	-1.06341	0.000764405	-1.20475	0.00641828	0.424781	0.619192	0.445166	0.599516	0.303828	0.935025
Only overlapping	GMFG	0.658405	0.000234239	0.659407	9.1756e-07	0.644134	4.32521e-06	0.750026	4.73079e-05	0.00100146	0.997573	-0.0142715	0.977876	0.0916212	0.938597
Only overlapping	CUBN	-1.31247	6.4205e-05	-1.10426	0.00136629	-1.08935	0.00122504	-1.19276	0.0161467	0.208209	0.849524	0.223124	0.83568	0.119714	0.977196
Only overlapping	DOK2	0.757424	2.82029e-06	0.450707	7.77047e-06	0.438406	1.2818e-05	0.523689	0.000537065	-0.306718	0.135395	-0.319018	0.114549	-0.233735	0.802805
Only overlapping	TLR2	1.23621	5.56404e-06	0.700735	0.00143736	0.691152	0.00206915	0.757599	0.00687802	-0.535478	0.265914	-0.545062	0.26965	-0.478615	0.741071
Only overlapping	SRPX2	1.46908	2.44853e-07	0.798529	1.55008e-05	0.817382	2.1446e-05	0.686667	0.000200717	-0.670554	0.0696969	-0.651701	0.0978381	-0.782417	0.582338
Only overlapping	SLC19A2	-0.959701	2.42795e-07	-0.889793	3.18979e-14	-0.888483	7.32311e-14	-0.897564	3.51371e-05	0.0699084	0.81984	0.0712183	0.813562	0.0621369	0.964195
Only overlapping	CTSV	-1.7965	1.46933e-06	-0.85678	0.00174771	-0.8248	0.00257728	-1.04653	0.00390393	0.939716	0.0853041	0.971696	0.0762344	0.749967	0.723305
Only overlapping	CRLF1	0.77155	0.000244192	0.358574	0.00728775	0.327957	0.0143742	0.540233	0.00101638	-0.412977	0.167014	-0.443593	0.134733	-0.231318	0.883932
Only overlapping	ZNF189	-1.23367	6.11915e-09	-1.01729	2.18207e-14	-1.03461	3.76385e-13	-0.914541	2.38525e-07	0.216383	0.437591	0.199065	0.522608	0.319132	0.526816
Only overlapping	CBR3	0.927976	2.25177e-08	0.622655	1.36676e-07	0.626019	1.28399e-07	0.602694	0.000501282	-0.305321	0.202142	-0.301957	0.206621	-0.325282	0.673652
Only overlapping	ALDH1L1	-1.18851	0.000608246	-0.884018	0.00299421	-0.888431	0.00263053	-0.857835	0.036846	0.304493	0.727968	0.300081	0.736822	0.330677	0.923869
Only overlapping	SASH3	0.866522	8.28369e-06	0.514378	9.62649e-05	0.510099	0.000116391	0.539761	0.0060645	-0.352144	0.201329	-0.356423	0.192973	-0.326761	0.741071
Only overlapping	SLC22A5	-0.714877	3.52032e-05	-0.53297	0.00012723	-0.529047	0.000105896	-0.556252	0.00937865	0.181906	0.616593	0.18583	0.602593	0.158624	0.920624
Only overlapping	CST7	0.914611	9.2311e-08	0.58583	2.8467e-06	0.576902	3.54666e-06	0.638803	0.000758301	-0.32878	0.201329	-0.337708	0.176945	-0.275807	0.781087
Only overlapping	SASH1	-0.641921	0.00216551	-0.422069	0.000672877	-0.404098	0.00170075	-0.528696	0.00387333	0.219853	0.4746	0.237824	0.452837	0.113225	0.931601
Only overlapping	FBXO21	-1.06104	2.08684e-08	-0.760193	1.25773e-10	-0.758855	4.18903e-10	-0.768132	4.39811e-06	0.30085	0.204179	0.302188	0.215711	0.292911	0.712823
Only overlapping	KIF20A	0.898251	3.46421e-06	0.643319	0.000772506	0.633654	0.00154596	0.700664	0.000194559	-0.254932	0.616675	-0.264597	0.625618	-0.197587	0.890283
Only overlapping	ABCC6	-0.729652	0.000608022	-0.498728	0.00571458	-0.48885	0.00618186	-0.557337	0.0298711	0.230924	0.638171	0.240802	0.619531	0.172315	0.937115
Only overlapping	KCNK5	-1.08244	7.4518e-05	-0.989344	1.44968e-07	-1.00326	3.5275e-08	-0.906789	0.00509523	0.0930936	0.871204	0.0791797	0.887901	0.175649	0.941795
Only overlapping	PGLS	0.694579	0.000415212	0.494517	0.000265905	0.486145	0.000661633	0.544195	0.0017135	-0.200061	0.559032	-0.208434	0.571408	-0.150384	0.893224
Only overlapping	CXCL14	-1.4918	0.00180928	-1.13385	0.00293896	-1.1297	0.00270539	-1.15842	0.0485561	0.357952	0.744211	0.362094	0.742333	0.333379	0.940768
Only overlapping	CPNE6	-0.907242	0.000761764	-0.554368	0.000620563	-0.548278	0.00121879	-0.590501	0.028523	0.352874	0.264727	0.358964	0.27907	0.316741	0.683539
Only overlapping	CAVIN2	-0.937819	6.66918e-06	-0.540913	0.000734658	-0.528586	0.00132061	-0.614051	0.00521111	0.396906	0.231082	0.409233	0.225148	0.323768	0.728758
Only overlapping	MAP4K4	0.711055	6.05047e-06	0.509046	2.97864e-06	0.509061	2.29031e-06	0.508957	0.0044144	-0.202009	0.428467	-0.201994	0.420572	-0.202098	0.839914
Only overlapping	TSPAN13	1.05268	9.9347e-05	0.600565	0.000593083	0.589918	0.000873681	0.663735	0.011235	-0.452113	0.218345	-0.46276	0.210365	-0.388943	0.783673
Only overlapping	FTCD	-1.0341	0.00096527	-0.752046	0.00184343	-0.74705	0.00166134	-0.781685	0.0270794	0.282057	0.682062	0.287053	0.675122	0.252418	0.933177
Only overlapping	IGSF6	1.14912	3.38893e-06	0.636029	0.000418536	0.620359	0.000417777	0.729003	0.00465056	-0.513093	0.192398	-0.528763	0.162687	-0.420119	0.81654
Only overlapping	PAH	-1.55503	3.45771e-05	-1.11587	0.000279682	-1.09381	0.000201943	-1.2468	0.00748421	0.439155	0.593266	0.461221	0.565258	0.308229	0.941442
Only overlapping	C1R	0.774846	2.42089e-07	0.442707	0.000316601	0.431459	0.000369795	0.509442	0.00441903	-0.332139	0.200184	-0.343386	0.168231	-0.265404	0.795878
Only overlapping	PLG	-1.7663	3.79365e-05	-1.41767	0.000463096	-1.4039	0.000411098	-1.49938	0.00937561	0.348629	0.774563	0.362401	0.76541	0.266917	0.960053
Only overlapping	CFB	1.34457	2.93532e-05	0.71435	0.00127335	0.714943	0.00140723	0.710828	0.0220631	-0.630218	0.170588	-0.629624	0.176945	-0.633739	0.685791
Only overlapping	ADA	0.972217	3.1753e-07	0.585767	1.41077e-06	0.566954	3.24475e-06	0.697387	2.12459e-05	-0.38645	0.126482	-0.405262	0.108099	-0.27483	0.815795
Only overlapping	ASS1	-0.855717	0.00210014	-0.57787	0.0105931	-0.569942	0.0117194	-0.624912	0.0457316	0.277846	0.656285	0.285775	0.647236	0.230805	0.927266
Only overlapping	SERPINA3	1.33967	0.00231625	0.672448	0.0497768	0.655062	0.0604127	0.7756	0.0472644	-0.667227	0.449925	-0.684612	0.450381	-0.564074	0.863736
Only overlapping	A2M	0.843062	4.35777e-05	0.50931	0.00012403	0.505869	0.000177875	0.529726	0.0123263	-0.333752	0.208955	-0.337193	0.208607	-0.313336	0.724881
Only overlapping	C3	2.36641	1.12641e-05	1.20698	0.00283694	1.16809	0.00303184	1.43768	0.0130006	-1.15943	0.185446	-1.19832	0.153059	-0.928731	0.81654
Only overlapping	TIMP1	1.14526	4.95991e-08	0.707384	2.54489e-05	0.685482	4.90456e-05	0.837339	0.000271946	-0.437873	0.21333	-0.459775	0.185787	-0.307918	0.815158
Only overlapping	CSTA	1.61385	2.27253e-06	1.09698	2.81236e-05	1.07791	2.42402e-05	1.21011	0.00418008	-0.516871	0.397818	-0.535939	0.351734	-0.403732	0.873977
Only overlapping	EGF	-1.33519	0.0005697	-1.00323	0.000161843	-0.99567	0.000122987	-1.04807	0.0181768	0.331961	0.637853	0.339519	0.619347	0.287117	0.930564
Only overlapping	COL1A1	1.34121	1.33755e-05	0.685964	0.000491847	0.664918	0.00119521	0.810833	0.000186102	-0.655251	0.106813	-0.676296	0.114549	-0.530381	0.711573
Only overlapping	COL4A1	0.876714	3.86652e-05	0.657992	2.55548e-05	0.680111	2.02222e-05	0.526749	0.0114239	-0.218722	0.582751	-0.196603	0.643733	-0.349965	0.746817
Only overlapping	APOC3	-0.5081	0.0479503	-0.525681	0.00297815	-0.515418	0.0044325	-0.586581	0.0182911	-0.0175817	0.978605	-0.00731775	0.990629	-0.0784808	0.973997
Only overlapping	APOH	-1.03204	0.00167939	-0.929322	0.000158864	-0.929185	0.000116391	-0.930138	0.0176302	0.102719	0.896136	0.102856	0.896224	0.101903	0.974715
Only overlapping	FN1	1.76594	1.65576e-07	1.01464	6.55979e-07	0.992559	2.50846e-06	1.14565	3.90524e-07	-0.751304	0.0661886	-0.773385	0.0696148	-0.620291	0.673652
Only overlapping	ALB	-2.38397	2.68811e-05	-1.93981	1.61282e-06	-1.96618	6.49687e-07	-1.78336	0.00866695	0.444161	0.678205	0.417792	0.6922	0.600614	0.886118
Only overlapping	LTF	1.82092	8.97573e-05	1.1825	0.000913927	1.19378	0.000813548	1.11563	0.0138406	-0.638411	0.496651	-0.62714	0.514956	-0.705289	0.839914
Only overlapping	CSTB	0.873584	3.85401e-06	0.475748	0.000139638	0.464108	0.000356443	0.544816	0.00212337	-0.397836	0.0821149	-0.409477	0.0863861	-0.328769	0.625379
Only overlapping	SOD2	0.961789	3.82063e-05	0.517846	0.00558167	0.509261	0.00683491	0.568784	0.0184816	-0.443943	0.297501	-0.452528	0.294387	-0.393005	0.802805
Only overlapping	HRG	-0.664123	0.0238744	-0.871959	1.56421e-05	-0.877268	5.37069e-06	-0.840462	0.0129912	-0.207836	0.725852	-0.213145	0.707516	-0.176339	0.956788
Only overlapping	TYMS	0.891244	0.000355117	0.682163	0.00124979	0.695141	0.000813548	0.605156	0.043878	-0.209082	0.739626	-0.196103	0.759205	-0.286089	0.90428
Only overlapping	CYBB	1.5262	5.19722e-09	0.904466	4.2639e-05	0.89009	3.71249e-05	0.989761	0.00177096	-0.621736	0.173713	-0.636111	0.149135	-0.536441	0.757785
Only overlapping	IGF1	-1.66213	2.02553e-06	-0.899199	0.000827284	-0.86826	0.00142024	-1.08277	0.0079679	0.76293	0.133055	0.793868	0.113802	0.579361	0.692283
Only overlapping	ALDOB	-1.52335	4.01016e-05	-0.925321	0.00134361	-0.902859	0.001245	-1.0586	0.010552	0.598031	0.413126	0.620493	0.379274	0.464754	0.893224
Only overlapping	ITGB2	1.90863	5.47693e-08	1.13537	6.48843e-06	1.11091	5.54298e-06	1.28049	0.0010878	-0.773268	0.121104	-0.797727	0.0915764	-0.628142	0.7705
Only overlapping	ISG15	0.854993	0.0137332	0.921295	0.000960496	0.915178	0.00148319	0.957587	0.013654	0.0663024	0.942665	0.0601858	0.951418	0.102595	0.973107
Only overlapping	SCG5	1.697	5.71778e-06	0.872154	0.00113592	0.89789	0.000773743	0.719448	0.0453971	-0.824845	0.139834	-0.799108	0.15724	-0.977551	0.657168
Only overlapping	CALB1	-2.00585	0.00724719	-1.78068	0.00162403	-1.79464	0.00128065	-1.69787	0.0441318	0.225172	0.902343	0.211215	0.910584	0.307984	0.971851
Only overlapping	HPN	-0.677873	0.00875258	-0.642311	0.00714258	-0.635033	0.00757694	-0.685493	0.0363603	0.0355626	0.967824	0.0428404	0.961367	-0.0076191	0.99949
Only overlapping	COL5A2	1.61934	5.76807e-07	0.812569	8.7043e-05	0.831682	5.15569e-05	0.699165	0.00883082	-0.806769	0.0518032	-0.787656	0.0606634	-0.920172	0.602228
Only overlapping	LCK	0.899865	1.25134e-06	0.484573	2.68479e-05	0.462275	2.00892e-05	0.616878	0.00118966	-0.415291	0.0725978	-0.43759	0.0424599	-0.282986	0.838506
Only overlapping	PYGL	1.00465	9.92603e-08	0.622692	9.25942e-07	0.616262	9.93991e-07	0.660844	0.00164679	-0.381955	0.101918	-0.388385	0.0851133	-0.343803	0.681202
Only overlapping	LPL	-1.63438	0.000242454	-1.16462	1.91501e-05	-1.20118	1.10467e-05	-0.947671	0.0215549	0.469761	0.492546	0.433197	0.539638	0.68671	0.772106
Only overlapping	FABP1	-1.79563	5.91969e-06	-1.17542	0.000527357	-1.17688	0.000374691	-1.16676	0.0166156	0.620211	0.474598	0.618751	0.463723	0.628874	0.844517
Only overlapping	THBD	1.22896	1.89136e-06	0.788712	2.13042e-06	0.806929	1.36649e-06	0.68062	0.00576543	-0.440247	0.201592	-0.42203	0.225129	-0.548339	0.666503
Only overlapping	ADRB2	1.0401	6.26148e-09	0.563723	2.86659e-06	0.560943	3.4571e-06	0.580217	0.00068093	-0.476381	0.0315303	-0.479161	0.0298464	-0.459886	0.596999
Only overlapping	PFN1	0.539096	0.0465811	0.556489	0.0128238	0.527619	0.0247644	0.727784	0.00655489	0.017393	0.98266	-0.0114769	0.989512	0.188688	0.910829
Only overlapping	LYN	1.11504	7.61511e-07	0.803883	1.47318e-06	0.813461	1.23167e-06	0.747056	0.00517066	-0.311157	0.40073	-0.301579	0.418018	-0.367983	0.728758
Only overlapping	RHOC	0.887152	6.40359e-05	0.740582	1.12059e-05	0.748268	2.27947e-05	0.69498	0.000913206	-0.14657	0.76096	-0.138884	0.793967	-0.192172	0.8753
Only overlapping	SERPINA6	-1.00711	0.00177473	-0.724296	0.00449716	-0.720371	0.00437736	-0.747583	0.0444486	0.282812	0.697086	0.286737	0.694092	0.259525	0.930118
Only overlapping	GSTA1	-1.92753	2.49701e-05	-1.4145	0.00027127	-1.41605	0.000192734	-1.4053	0.0108158	0.513021	0.630587	0.511471	0.625618	0.522222	0.906677
Only overlapping	PTPRC	1.21898	4.95991e-08	0.712622	0.000300311	0.698878	0.000198576	0.794174	0.013184	-0.506357	0.218345	-0.520102	0.166794	-0.424805	0.81463
Only overlapping	HCK	1.86647	2.25177e-08	1.40885	3.76652e-08	1.416	1.72369e-08	1.36645	0.000813626	-0.457617	0.435567	-0.45047	0.428618	-0.500024	0.815795
Only overlapping	ENO2	1.03831	1.66807e-07	0.58951	4.79901e-07	0.591	7.37601e-07	0.580664	0.000495167	-0.448804	0.0381857	-0.447314	0.0434128	-0.45765	0.596999
Only overlapping	CD48	2.06085	5.69394e-09	1.4099	1.11537e-09	1.40756	5.53107e-10	1.42377	0.000200717	-0.650955	0.133152	-0.653293	0.114422	-0.637085	0.704985
Only overlapping	LGALS1	1.10072	8.4973e-06	0.813535	1.23961e-06	0.812684	2.63323e-06	0.818584	0.000765495	-0.287189	0.4746	-0.28804	0.48985	-0.28214	0.822765
Only overlapping	FBP1	-1.31635	8.24894e-05	-0.883653	0.002892	-0.885821	0.00270867	-0.870784	0.0290589	0.432699	0.575945	0.43053	0.584969	0.445567	0.874837
Only overlapping	HMOX1	0.838646	0.00201745	0.519253	0.00865699	0.495854	0.00939325	0.658089	0.0371665	-0.319392	0.533668	-0.342792	0.48985	-0.180557	0.942832
Only overlapping	FGR	0.877493	8.53555e-05	0.655108	0.000316601	0.669223	0.000264202	0.571353	0.0283965	-0.222386	0.640897	-0.20827	0.676199	-0.30614	0.838506
Only overlapping	ALOX5	1.21012	1.09258e-07	0.65179	6.17531e-05	0.659575	7.6854e-05	0.6056	0.00298481	-0.558329	0.0725978	-0.550544	0.0882314	-0.604519	0.582338
Only overlapping	TMSB15B	1.31498	0.00428626	1.30692	6.93364e-06	1.35407	2.52338e-06	1.02716	0.0331616	-0.00805386	0.99372	0.0390964	0.969952	-0.287812	0.937638
Only overlapping	GZMB	1.12089	1.20928e-05	0.703259	0.000595465	0.709617	0.000501138	0.66553	0.0188393	-0.417634	0.40073	-0.411275	0.415977	-0.455362	0.794372
Only overlapping	IRF1	0.751228	5.32811e-06	0.737752	3.83525e-07	0.757775	4.00733e-07	0.618952	0.000816481	-0.0134753	0.978912	0.00654724	0.989512	-0.132276	0.907356
Only overlapping	CD37	0.743045	0.000179555	0.433187	0.00115011	0.420213	0.000856132	0.51017	0.0194389	-0.309858	0.33077	-0.322832	0.272153	-0.232875	0.894706
Only overlapping	COL6A3	2.38161	1.23606e-05	1.20194	0.000497319	1.19839	0.000377694	1.22297	0.0215827	-1.17968	0.086108	-1.18322	0.0802599	-1.15864	0.692148
Only overlapping	GZMA	1.9295	7.72317e-09	1.15283	5.15513e-07	1.14466	3.55065e-07	1.20127	0.000806051	-0.776669	0.070508	-0.784834	0.0589731	-0.728224	0.671498
Only overlapping	IFITM1	0.915092	0.000230654	0.513049	0.00164337	0.498852	0.00312151	0.597284	0.00655489	-0.402043	0.256848	-0.41624	0.258163	-0.317808	0.802805
Only overlapping	CCL4	1.53231	4.23422e-06	1.05727	8.70251e-06	1.06128	1.0063e-05	1.03344	0.00119189	-0.475043	0.413126	-0.471027	0.428618	-0.49887	0.809494
Only overlapping	IFI30	1.46071	6.75862e-08	1.02954	2.92714e-06	1.02089	1.96975e-06	1.08087	0.00167465	-0.431168	0.404948	-0.439819	0.373319	-0.379837	0.848695
Only overlapping	CYBA	0.659722	0.000157524	0.359251	0.0221058	0.33391	0.0411839	0.509604	0.00410258	-0.300472	0.431865	-0.325812	0.408724	-0.150118	0.90428
Only overlapping	CCL5	1.23498	4.07866e-07	0.727797	3.15993e-05	0.708656	3.0209e-05	0.841367	0.00212337	-0.507184	0.155045	-0.526325	0.120524	-0.393614	0.81463
Only overlapping	ICAM2	0.794906	0.000280617	0.644541	7.60821e-05	0.637296	0.000120134	0.687529	0.00191465	-0.150366	0.753225	-0.157611	0.74956	-0.107377	0.956821
Only overlapping	LCP1	1.11362	9.04657e-06	0.72289	0.00040842	0.709152	0.000415624	0.804399	0.010784	-0.390732	0.421133	-0.40447	0.391672	-0.309223	0.870506
Only overlapping	PRF1	0.827884	0.000100629	0.561155	0.000728958	0.549338	0.000924447	0.631273	0.00549309	-0.266728	0.538339	-0.278546	0.524062	-0.196611	0.916311
Only overlapping	HCLS1	1.38816	1.12074e-07	0.893391	2.68338e-06	0.882782	2.09866e-06	0.956337	0.00212337	-0.494772	0.194849	-0.505381	0.159671	-0.431827	0.781009
Only overlapping	IDO1	1.13044	0.00375514	1.31316	7.37144e-06	1.34991	3.89216e-06	1.09511	0.0182911	0.182717	0.833187	0.219467	0.796054	-0.0353339	0.994353
Only overlapping	FABP4	1.17301	0.000667225	0.857041	0.00129246	0.857831	0.001275	0.852355	0.0321626	-0.315972	0.658523	-0.315182	0.661698	-0.320659	0.905675
Only overlapping	RAC2	1.48472	1.69551e-08	0.916288	6.17117e-07	0.893534	5.68561e-07	1.05129	0.000412348	-0.568432	0.106233	-0.591186	0.077859	-0.433428	0.781087
Only overlapping	VAV1	0.70862	8.71203e-06	0.424979	9.81563e-05	0.401681	0.000185686	0.563214	0.000454542	-0.283641	0.241395	-0.306939	0.185018	-0.145406	0.90745
Only overlapping	PECAM1	0.61937	9.73533e-05	0.488303	0.000300889	0.476109	0.000539899	0.56065	0.00254112	-0.131068	0.730616	-0.143261	0.711442	-0.0587206	0.971851
Only overlapping	DPEP1	-1.24217	0.00222178	-0.951687	0.00177821	-0.945477	0.00173522	-0.988535	0.0251483	0.290485	0.750661	0.296695	0.746571	0.253637	0.945512
Only overlapping	HOXB6	0.616408	1.33276e-05	0.507605	1.31632e-06	0.507868	2.05564e-06	0.50605	0.000877256	-0.108803	0.705672	-0.108541	0.715678	-0.110359	0.913248
Only overlapping	CR1	-0.764515	1.05073e-05	-0.440681	5.28216e-07	-0.422714	1.96975e-06	-0.54729	7.95584e-05	0.323834	0.0566422	0.341801	0.0456026	0.217225	0.802805
Only overlapping	SDC1	-0.831108	0.00646347	-0.922065	0.000339268	-0.932035	0.000255202	-0.862907	0.018646	-0.0909565	0.914657	-0.100927	0.906164	-0.0317986	0.994641
Only overlapping	CD53	2.08494	5.77491e-08	1.23719	1.27158e-06	1.2194	1.41025e-06	1.34276	0.000912702	-0.847745	0.0725978	-0.865537	0.0612556	-0.742181	0.673652
Only overlapping	AOC1	-1.28372	0.0170277	-1.09403	0.00653993	-1.06034	0.00709571	-1.2939	0.0322942	0.189691	0.888707	0.223377	0.868682	-0.0101779	0.999786
Only overlapping	NCF2	1.81076	1.65277e-07	1.14252	1.39199e-05	1.13328	1.32612e-05	1.19732	0.0045935	-0.668246	0.198647	-0.677482	0.17421	-0.613443	0.724465
Only overlapping	CR2	-0.807281	0.00607185	-0.652236	4.14655e-05	-0.653467	1.75395e-05	-0.644934	0.0159491	0.155045	0.759587	0.153815	0.759205	0.162347	0.955844
Only overlapping	TNFRSF1B	1.32737	3.01307e-08	0.903597	3.73531e-07	0.899085	2.4277e-07	0.930368	0.000960871	-0.423769	0.250428	-0.428281	0.223982	-0.396998	0.783673
Only overlapping	DDC	-0.844476	0.00201745	-0.620355	0.00249154	-0.609153	0.00258717	-0.686819	0.020353	0.224122	0.710871	0.235323	0.694092	0.157657	0.956821
Only overlapping	GZMH	0.914756	2.11623e-05	0.637289	0.0011616	0.620265	0.00131315	0.738297	0.0080901	-0.277467	0.586705	-0.294491	0.561789	-0.176459	0.938643
Only overlapping	CYP2B6	-0.613073	0.000102897	-0.582896	1.30021e-07	-0.584586	2.19609e-07	-0.57287	0.000590535	0.030177	0.93115	0.0284872	0.93912	0.0402035	0.974653
Only overlapping	CYP3A5	-0.507192	0.0217663	-0.551729	6.83254e-05	-0.537254	0.000189859	-0.637612	0.000645325	-0.0445366	0.92307	-0.0300619	0.954739	-0.13042	0.935271
Only overlapping	CD247	1.11173	3.14798e-10	0.68189	2.07245e-06	0.678907	1.68512e-06	0.69959	0.00079245	-0.429844	0.126638	-0.432827	0.114368	-0.412144	0.673652
Only overlapping	MAOA	-0.906801	1.23144e-05	-0.652593	1.31921e-05	-0.663638	6.24928e-06	-0.587059	0.0140064	0.254208	0.48535	0.243163	0.500893	0.319742	0.815795
Only overlapping	GNLY	1.13865	0.00015702	0.84334	3.05889e-05	0.839536	2.93875e-05	0.865911	0.00367554	-0.295313	0.579079	-0.299117	0.581348	-0.272742	0.910652
Only overlapping	EVI2A	1.65174	2.23e-06	0.902087	0.000367231	0.881888	0.000391592	1.02194	0.00784143	-0.749649	0.141902	-0.769848	0.120826	-0.629801	0.762311
Only overlapping	GATA3	0.929378	4.93723e-05	0.91939	1.67177e-06	0.941357	1.06303e-06	0.789048	0.00746106	-0.00998862	0.988736	0.0119791	0.985858	-0.14033	0.939644
Only overlapping	IL32	0.839789	0.000300245	0.609873	0.000161895	0.611513	0.000113334	0.600138	0.0189301	-0.229916	0.584255	-0.228275	0.584969	-0.239651	0.901671
Only overlapping	CYP3A7	-1.02152	3.79365e-05	-0.816479	3.88931e-06	-0.804338	6.35784e-06	-0.888512	0.0016205	0.205046	0.652574	0.217187	0.627151	0.133012	0.941795
Only overlapping	FPR3	1.14602	9.92603e-08	0.550361	0.0014028	0.545835	0.00301346	0.577212	8.38529e-06	-0.59566	0.0811893	-0.600185	0.107227	-0.568809	0.526816
Only overlapping	AZGP1	-1.57998	7.27853e-05	-1.1426	0.00356347	-1.13574	0.00328671	-1.18331	0.0270311	0.437378	0.697086	0.444239	0.691156	0.39667	0.927266
Only overlapping	CTSS	1.40932	1.70404e-08	0.989539	2.69687e-06	0.982609	1.94327e-06	1.03066	0.00164679	-0.419777	0.386109	-0.426707	0.35327	-0.37866	0.838506
Only overlapping	PTX3	1.61164	1.89897e-05	0.960006	0.000157102	0.979387	0.000289395	0.845011	8.06709e-05	-0.651635	0.264727	-0.632254	0.334088	-0.76663	0.661825
Only overlapping	DNMT1	0.74151	2.02767e-06	0.555653	3.8121e-07	0.55521	3.052e-07	0.558285	0.00188597	-0.185857	0.468639	-0.186301	0.456716	-0.183225	0.844015
Only overlapping	S100A4	1.5719	3.69831e-08	0.940219	7.47407e-06	0.942861	1.10739e-05	0.924542	0.000473132	-0.631681	0.130174	-0.629039	0.146667	-0.647358	0.626824
Only overlapping	ZFP36	-0.681501	0.000180465	-0.70136	2.20107e-08	-0.731268	1.00327e-08	-0.52391	0.00665367	-0.019859	0.961457	-0.0497664	0.893101	0.157592	0.863736
Only overlapping	CALML3	-0.959603	0.00224576	-0.72472	7.90729e-05	-0.719465	0.000145172	-0.7559	0.00787363	0.234883	0.618159	0.240139	0.626356	0.203703	0.916311
Only overlapping	CFP	0.736053	1.12219e-06	0.596321	2.90298e-05	0.593469	1.91677e-05	0.613243	0.00406116	-0.139732	0.732491	-0.142584	0.721596	-0.12281	0.941795
Only overlapping	AOAH	1.16509	5.4557e-09	0.727292	2.17173e-05	0.720298	2.00892e-05	0.768791	0.00164679	-0.437796	0.225707	-0.44479	0.205367	-0.396297	0.755311
Only overlapping	PSMB9	0.742207	1.95504e-05	0.642475	2.12356e-07	0.65151	1.28399e-07	0.588868	0.00282528	-0.0997316	0.775108	-0.0906967	0.800683	-0.153339	0.90414
Only overlapping	ACADL	-0.530626	0.0196078	-0.501014	0.00869752	-0.486162	0.0114003	-0.589139	0.0288825	0.0296116	0.965815	0.044464	0.947652	-0.0585127	0.980354
Only overlapping	MSX1	0.668934	0.000390124	0.640204	3.1304e-06	0.643407	6.89237e-06	0.6212	0.000395793	-0.0287301	0.952966	-0.0255272	0.960988	-0.0477342	0.974653
Only overlapping	DUSP1	-0.688692	0.000251348	-0.712299	9.06789e-08	-0.735529	2.32918e-08	-0.574471	0.010564	-0.0236069	0.958013	-0.0468364	0.904004	0.114222	0.938888
Only overlapping	PTPN6	0.827124	2.53279e-07	0.559154	1.63722e-06	0.549243	3.1895e-06	0.617961	0.000418804	-0.267969	0.274869	-0.277881	0.255701	-0.209163	0.815795
Only overlapping	CASP1	1.23161	8.9743e-10	0.826254	2.54571e-08	0.832266	1.29582e-08	0.790583	0.000668407	-0.405351	0.145203	-0.399339	0.141184	-0.441022	0.666503
Only overlapping	PBLD	-1.00546	0.000156412	-0.740544	0.000626631	-0.74676	0.000391474	-0.703667	0.026417	0.264918	0.663819	0.258702	0.668809	0.301795	0.905967
Only overlapping	FCER1G	1.78639	6.75862e-08	1.10531	1.23644e-06	1.07585	1.39966e-06	1.28015	0.000304201	-0.681081	0.136297	-0.710547	0.103624	-0.506247	0.81463
Only overlapping	TM4SF1	0.67445	2.27411e-05	0.61618	5.84514e-07	0.634192	2.55649e-07	0.509309	0.00683919	-0.0582702	0.876318	-0.0402582	0.916493	-0.165141	0.887507
Only overlapping	CORO1A	1.15535	6.72707e-07	0.835306	8.93951e-06	0.809458	1.24579e-05	0.988667	0.000867979	-0.320047	0.478063	-0.345894	0.420586	-0.166686	0.931601
Only overlapping	PRKAR2B	-1.13593	3.03189e-07	-0.622355	1.43157e-05	-0.632966	1.10739e-05	-0.5594	0.00509523	0.513578	0.0621135	0.502968	0.0707387	0.576533	0.596999
Only overlapping	RRM2	1.22101	2.20246e-05	1.00394	0.00032181	1.02776	0.000330729	0.862621	0.00389292	-0.217065	0.805587	-0.193247	0.836297	-0.358385	0.881974
Only overlapping	CD52	2.11867	4.28426e-10	1.40182	1.10755e-07	1.38087	9.51769e-08	1.52613	0.000120792	-0.716843	0.179726	-0.737793	0.149135	-0.592541	0.783673
Only overlapping	SLC5A2	-0.554949	0.0252839	-0.492248	0.00334968	-0.48722	0.00423866	-0.522084	0.0217052	0.0627004	0.910838	0.0677289	0.908358	0.0328644	0.992439
Only overlapping	APOBEC3A	1.19268	0.000314243	0.769717	0.00426691	0.7437	0.00441106	0.924085	0.0390577	-0.42296	0.519555	-0.448977	0.475954	-0.268592	0.927392
Only overlapping	GK	-0.853854	4.69117e-06	-0.62042	5.98391e-06	-0.618262	5.19513e-06	-0.633225	0.00164679	0.233435	0.499437	0.235593	0.497333	0.22063	0.87492
Only overlapping	GBP1	0.991228	6.69702e-05	0.871172	1.40656e-05	0.906274	7.49337e-06	0.6629	0.02507	-0.120056	0.84054	-0.0849538	0.890993	-0.328328	0.825368
Only overlapping	GBP2	1.13906	2.48064e-05	0.947281	5.73828e-10	0.955224	1.19327e-09	0.90015	3.99404e-05	-0.19178	0.64175	-0.183836	0.677365	-0.23891	0.890283
Only overlapping	HPD	-1.94686	6.66918e-06	-1.49036	0.000234341	-1.48428	0.000197859	-1.52644	0.00746106	0.4565	0.689964	0.462581	0.682962	0.420417	0.927266
Only overlapping	RNASE4	-0.630172	0.000523419	-0.573504	6.27548e-06	-0.581424	7.82823e-06	-0.526515	0.00229094	0.056668	0.890659	0.0487485	0.909964	0.103657	0.941853
Only overlapping	SHMT1	-0.784138	0.00328739	-0.73402	0.00288328	-0.734175	0.00283257	-0.733103	0.0329855	0.0501184	0.954736	0.0499638	0.954739	0.0510358	0.991115
Only overlapping	EVI2B	1.50256	1.25214e-05	0.86983	0.000792598	0.842434	0.000713377	1.03238	0.0182371	-0.632731	0.248388	-0.660127	0.18923	-0.470181	0.848695
Only overlapping	GJA4	0.89086	0.000838169	0.629877	0.00040505	0.63863	0.000411547	0.577941	0.0245146	-0.260983	0.567218	-0.25223	0.596509	-0.312919	0.844015
Only overlapping	ADM	0.696815	0.0105264	0.700137	6.90573e-05	0.716985	5.13738e-05	0.600173	0.0356251	0.00332296	0.995874	0.0201709	0.974459	-0.0966413	0.969811
Only overlapping	PCK1	-1.58372	2.36933e-06	-1.53572	4.47669e-06	-1.55596	1.63122e-06	-1.41563	0.00477108	0.0480014	0.968198	0.0277614	0.982543	0.168092	0.973107
Only overlapping	G6PC	-1.84709	4.88246e-08	-1.4153	4.31708e-08	-1.43416	6.61618e-09	-1.3034	0.00172287	0.431785	0.497533	0.412925	0.499374	0.543689	0.839914
Only overlapping	PSMB10	0.837709	1.148e-05	0.81758	2.35249e-06	0.816675	8.84797e-06	0.822947	1.76475e-05	-0.0201291	0.974589	-0.0210337	0.974459	-0.0147616	0.993798
Only overlapping	MNDA	1.45605	5.45243e-05	0.918802	0.00129013	0.903633	0.001275	1.00881	0.0367036	-0.537247	0.402007	-0.552416	0.362808	-0.447243	0.844015
Only overlapping	NAA10	0.603173	0.000107334	0.530851	2.14975e-06	0.527486	5.53367e-06	0.550819	0.000256741	-0.0723217	0.833824	-0.075687	0.835555	-0.052354	0.970416
Only overlapping	HTR2B	2.39927	9.2311e-08	1.45728	8.02342e-06	1.49846	2.44318e-06	1.21297	0.0219825	-0.941992	0.128441	-0.900816	0.130478	-1.1863	0.602228
Only overlapping	DPP6	-1.23527	1.6671e-05	-0.571309	0.00207203	-0.568751	0.00302302	-0.586484	0.00530075	0.663958	0.0778731	0.666516	0.0910305	0.648784	0.657168
Only overlapping	PTGER2	1.31959	2.91979e-07	0.867076	1.0934e-06	0.86314	7.35521e-07	0.890427	0.00282528	-0.452512	0.203871	-0.456448	0.176945	-0.429161	0.757785
Only overlapping	MCAM	1.10156	8.50882e-11	0.681113	3.93752e-10	0.697283	4.54659e-11	0.585171	0.000816481	-0.420446	0.0230154	-0.404276	0.0223105	-0.516388	0.526816
Only overlapping	NR4A2	-0.712702	0.00767968	-0.762599	3.47302e-12	-0.778345	6.59636e-12	-0.669175	0.0127144	-0.0498969	0.804992	-0.0656426	0.715271	0.0435274	0.971851
Only overlapping	AFM	-1.26782	0.000614958	-0.914649	9.37638e-05	-0.905822	9.30889e-05	-0.967022	0.00916344	0.353171	0.55996	0.361998	0.553687	0.300797	0.917472
Only overlapping	LPAR6	1.28069	3.75943e-09	1.07102	2.37111e-11	1.11216	1.06712e-12	0.826916	0.0011197	-0.209676	0.574628	-0.168535	0.652464	-0.453778	0.671498
Only overlapping	GLIPR1	1.12664	4.92114e-07	0.605393	0.000149595	0.604296	0.000278986	0.6119	0.000271946	-0.521247	0.108866	-0.522344	0.13166	-0.51474	0.625379
Only overlapping	ADGRE5	1.36759	1.69551e-08	0.973491	6.66006e-08	0.975621	9.78581e-08	0.960853	0.000200717	-0.394104	0.305098	-0.391974	0.316833	-0.406742	0.721158
Only overlapping	CASP4	0.74172	9.99945e-07	0.529438	3.76652e-08	0.526783	8.31742e-08	0.545189	0.000137663	-0.212283	0.304083	-0.214937	0.311599	-0.196531	0.794372
Only overlapping	CEBPA	1.12889	4.24764e-08	0.864987	1.73827e-09	0.871021	2.28796e-09	0.829184	4.7686e-05	-0.263902	0.432321	-0.257868	0.455406	-0.299705	0.783854
Only overlapping	PGF	0.883325	6.4861e-05	0.627674	0.000257386	0.616591	0.00031455	0.693434	0.00631255	-0.255651	0.558931	-0.266735	0.545272	-0.189891	0.917964
Only overlapping	RGS19	0.58207	1.76061e-06	0.415222	5.8177e-05	0.394701	0.00016768	0.536979	0.000177645	-0.166848	0.507705	-0.187369	0.459501	-0.0450907	0.969433
Only overlapping	RGS4	1.28424	8.0001e-08	0.602583	0.00148403	0.603591	0.0019253	0.596602	0.00366346	-0.681661	0.0683222	-0.680653	0.0805813	-0.687642	0.596999
Only overlapping	DIO1	-1.59942	0.000387777	-0.989781	0.0128279	-0.959572	0.0134217	-1.16902	0.0363049	0.609638	0.561423	0.639847	0.539638	0.430403	0.928764
Only overlapping	CRIP1	1.5451	9.40189e-08	0.922435	1.32991e-07	0.915857	2.94515e-07	0.961469	8.06709e-05	-0.622662	0.056834	-0.62924	0.061622	-0.583628	0.657168
Only overlapping	GATM	-1.25136	0.000163689	-0.957832	0.0001682	-0.943455	0.000116391	-1.04314	0.00645821	0.293524	0.696364	0.307901	0.668263	0.208219	0.95764
Only overlapping	SERPINH1	0.945251	1.07108e-07	0.750666	5.48106e-09	0.756762	6.1012e-09	0.714502	0.000200717	-0.194585	0.520354	-0.18849	0.546216	-0.230749	0.81654
Only overlapping	TNFSF10	0.933519	0.000283992	0.650809	6.90253e-05	0.648264	0.00010752	0.665909	0.012414	-0.28271	0.452336	-0.285255	0.457926	-0.26761	0.833932
Only overlapping	RASSF2	1.11623	2.29623e-07	0.780732	8.04106e-06	0.776041	4.55351e-06	0.808568	0.0046004	-0.335494	0.408437	-0.340186	0.373975	-0.307658	0.844015
Only overlapping	RORC	-0.59085	0.00011156	-0.444242	7.25601e-05	-0.432113	0.000159555	-0.516208	0.000559704	0.146608	0.623759	0.158737	0.603699	0.0746424	0.956383
Only overlapping	KPNA2	0.898643	1.97325e-05	0.609658	7.07949e-05	0.610889	0.000110228	0.602352	0.00167465	-0.288985	0.450839	-0.287754	0.471998	-0.296292	0.808145
Only overlapping	HRSP12	-1.25887	7.72925e-05	-0.91147	6.26371e-05	-0.907752	4.56437e-05	-0.93353	0.00748421	0.347396	0.557727	0.351114	0.552	0.325336	0.90414
Only overlapping	FOSB	-1.65103	0.00673357	-1.61849	9.58375e-12	-1.66117	8.3119e-11	-1.36524	0.0208196	0.0325388	0.935051	-0.0101433	0.983316	0.285786	0.673652
Only overlapping	AP2S1	0.624291	8.31116e-05	0.461681	4.34474e-05	0.454807	0.000138526	0.502463	0.000193809	-0.16261	0.570945	-0.169483	0.584969	-0.121828	0.890283
Only overlapping	BCAT1	0.576405	5.22479e-05	0.375589	2.47189e-05	0.341646	0.000130292	0.576984	6.83389e-06	-0.200816	0.325409	-0.234759	0.224986	0.000578967	0.999786
Only overlapping	EMP3	1.01315	8.19468e-08	0.694781	2.21356e-07	0.701892	1.55804e-07	0.65259	0.000816481	-0.318368	0.267799	-0.311257	0.281215	-0.360558	0.714023
Only overlapping	SLC12A3	-0.691429	0.0137744	-0.67979	0.000274213	-0.679998	0.000181622	-0.678553	0.0363608	0.011639	0.986998	0.0114306	0.98694	0.0128758	0.997747
Only overlapping	GEM	1.21888	0.000287688	0.851297	6.17463e-05	0.878067	3.6921e-05	0.692463	0.0396541	-0.367582	0.481047	-0.340812	0.522534	-0.526416	0.757785
Only overlapping	MANF	0.797686	1.27322e-07	0.589559	6.24841e-08	0.598372	3.73943e-08	0.537267	0.00168201	-0.208127	0.392964	-0.199314	0.415977	-0.260418	0.728758
Only overlapping	CLDN8	-1.25201	0.0185912	-1.20279	0.0026313	-1.19708	0.00250789	-1.23667	0.0444486	0.0492198	0.974507	0.0549309	0.970907	0.015334	0.99949
Only overlapping	CXCR4	0.740187	0.026372	0.699388	0.00205593	0.669475	0.00232058	0.876871	0.0300021	-0.0407997	0.959157	-0.0707126	0.920153	0.136684	0.968805
Only overlapping	LYZ	2.87146	1.35343e-08	1.78328	4.6919e-07	1.76745	4.21333e-07	1.87721	0.00140958	-1.08818	0.0828401	-1.10401	0.0681954	-0.994251	0.666503
Only overlapping	PPP1CA	0.745662	0.00035058	0.575847	0.000309496	0.565341	0.000952983	0.638187	0.000795831	-0.169815	0.691663	-0.180322	0.698979	-0.107475	0.90414
Only overlapping	ESRRG	-0.637232	0.000720661	-0.619809	8.47999e-05	-0.610259	0.000116661	-0.676474	0.00350446	0.0174232	0.976035	0.0269735	0.962019	-0.0392421	0.986848
Only overlapping	ACTA2	1.90449	5.99557e-08	1.20124	1.36652e-07	1.22251	5.27328e-08	1.07505	0.00243135	-0.70325	0.102437	-0.681982	0.10673	-0.829444	0.625379
Only overlapping	KCNJ2	0.969151	4.55048e-06	0.759472	2.73961e-06	0.764399	5.13234e-07	0.730236	0.0111547	-0.209679	0.607397	-0.204752	0.590544	-0.238915	0.90414
Only overlapping	TMSB10	0.815901	1.68358e-05	0.540184	2.50354e-05	0.54008	5.49195e-05	0.540801	0.00182954	-0.275717	0.325003	-0.275821	0.360329	-0.2751	0.707036
Only overlapping	TUBA4A	0.738191	2.15252e-05	0.416987	0.00152311	0.398975	0.00254071	0.523863	0.00539505	-0.321204	0.25827	-0.339216	0.223993	-0.214328	0.844015
Only overlapping	HBB	2.87382	6.00597e-05	2.6774	3.15726e-11	2.74288	2.45997e-11	2.28888	0.00282528	-0.196422	0.847962	-0.130942	0.900464	-0.584941	0.838506
Only overlapping	ARG2	-0.785363	0.00173062	-0.767316	5.17521e-06	-0.781459	2.11999e-06	-0.683399	0.0170884	0.0180471	0.976877	0.00390377	0.993795	0.101964	0.969433
Only overlapping	IFI35	0.735246	0.000344652	0.6563	0.000435678	0.674026	0.00060821	0.551125	0.00514732	-0.0789459	0.893787	-0.0612198	0.924682	-0.184121	0.881695
Only overlapping	ANK2	-0.553258	0.0313286	-0.483641	0.0158381	-0.457045	0.0261456	-0.641442	0.0131838	0.0696166	0.915114	0.0962123	0.885662	-0.0881845	0.973107
Only overlapping	TAGLN	1.95376	2.00656e-08	1.21064	4.27268e-07	1.22876	2.08476e-07	1.1031	0.00135933	-0.743118	0.11581	-0.724993	0.12162	-0.85066	0.657168
Only overlapping	ALDH6A1	-1.20461	3.02163e-05	-0.821021	0.000446731	-0.816643	0.000418826	-0.846998	0.0104173	0.383586	0.522641	0.387964	0.52093	0.35761	0.879491
Only overlapping	CYP4A11	-1.18265	2.01608e-06	-0.862176	9.98934e-06	-0.878317	3.92413e-06	-0.766407	0.010657	0.320478	0.505962	0.304337	0.523954	0.416247	0.815795
Only overlapping	HHEX	0.999557	1.63207e-05	0.992559	5.20086e-07	1.01897	1.99223e-07	0.835847	0.00433754	-0.00699847	0.99266	0.0194137	0.978397	-0.16371	0.941442
Only overlapping	MECOM	1.00513	0.000110627	0.687266	8.41738e-05	0.691258	0.000103413	0.663583	0.0151193	-0.317867	0.432321	-0.313875	0.449943	-0.34155	0.787595
Only overlapping	ZBTB16	-1.67321	9.62501e-05	-1.22169	0.000230603	-1.22193	0.000198355	-1.22025	0.0188393	0.451524	0.587383	0.451283	0.586761	0.452957	0.890283
Only overlapping	BTK	0.770131	1.75127e-07	0.438804	4.14655e-05	0.418371	6.64671e-05	0.560039	0.000508977	-0.331327	0.12071	-0.35176	0.0851133	-0.210091	0.837879
Only overlapping	MEF2C	0.901478	1.0914e-06	0.6651	7.42157e-08	0.67868	2.10843e-08	0.584526	0.00836881	-0.236378	0.357407	-0.222798	0.362894	-0.316952	0.710196
Only overlapping	SOX4	1.07876	1.79705e-07	0.678524	3.47505e-09	0.690872	1.81504e-09	0.605264	0.00109051	-0.400233	0.0518032	-0.387886	0.0589731	-0.473494	0.596999
Only overlapping	CACNB2	-0.815455	7.30124e-05	-0.365164	0.0126336	-0.341278	0.0176645	-0.506888	0.0202981	0.45029	0.130174	0.474176	0.0970298	0.308566	0.832715
Only overlapping	EHHADH	-0.765655	0.00020396	-0.526596	0.0018084	-0.521932	0.00150261	-0.554266	0.0298917	0.239059	0.587879	0.243722	0.577158	0.211388	0.914488
Only overlapping	SMAGP	0.792394	7.78304e-07	0.546575	1.30021e-07	0.551386	5.25709e-08	0.518031	0.00182954	-0.245819	0.267799	-0.241008	0.265405	-0.274363	0.762414
Only overlapping	MLLT11	1.16115	6.74205e-08	0.578099	0.000714185	0.590282	0.000902577	0.505811	0.00406402	-0.583049	0.0805734	-0.570865	0.107971	-0.655336	0.526816
Only overlapping	PLA2G7	1.13663	2.90416e-05	0.452426	0.0107158	0.439272	0.0145617	0.530468	0.00867771	-0.684201	0.0604799	-0.697355	0.0617962	-0.606159	0.673652
Only overlapping	SLC13A2	-0.724036	0.000634888	-0.61055	3.30945e-05	-0.607985	3.05775e-05	-0.625764	0.00483245	0.113486	0.805587	0.11605	0.801149	0.0982716	0.966237
Only overlapping	SLA	0.744084	3.98322e-05	0.660073	2.19759e-06	0.671285	1.40343e-06	0.593549	0.006996	-0.084011	0.839507	-0.0727991	0.863536	-0.150535	0.913248
Only overlapping	NMI	1.00828	2.21489e-07	0.655479	2.47828e-08	0.667769	2.29041e-08	0.582558	0.000782451	-0.352797	0.107487	-0.340507	0.134733	-0.425717	0.596999
Only overlapping	FKBP5	-1.56762	2.62439e-07	-1.04839	2.16476e-06	-1.05592	1.79674e-06	-1.00373	0.00479068	0.519224	0.240888	0.511698	0.237953	0.563882	0.673652
Only overlapping	TCIRG1	0.944697	3.85419e-05	0.692247	6.57143e-05	0.691508	0.000100549	0.69663	0.00406116	-0.252451	0.557836	-0.253189	0.57301	-0.248067	0.848695
Only overlapping	LAPTM5	1.77308	5.22053e-08	0.952937	7.38707e-05	0.93801	8.43807e-05	1.0415	0.00312251	-0.820145	0.0714963	-0.835071	0.0630163	-0.731582	0.666503
Only overlapping	IL10RA	1.9462	3.65433e-09	1.16591	5.81908e-07	1.15459	5.68561e-07	1.23304	0.000482076	-0.780298	0.0725978	-0.791612	0.0631889	-0.713169	0.666503
Only overlapping	KLF9	-0.826623	9.92603e-08	-0.655624	1.96751e-10	-0.659114	4.88137e-10	-0.63492	3.44117e-06	0.170998	0.499343	0.167509	0.527024	0.191703	0.833932
Only overlapping	DPYS	-1.528	0.000292246	-1.08277	0.00128785	-1.06504	0.00112307	-1.18797	0.0153187	0.445223	0.632887	0.462953	0.609634	0.34003	0.938888
Only overlapping	FHL2	1.20875	2.06868e-05	0.65744	4.96802e-05	0.655166	5.3344e-05	0.670932	0.0129676	-0.551315	0.0672826	-0.553588	0.0651699	-0.537823	0.666503
Only overlapping	FGL2	0.914745	6.5035e-07	0.557743	0.000602818	0.560017	0.000417777	0.544245	0.0310386	-0.357002	0.321063	-0.354728	0.30454	-0.3705	0.766145
Only overlapping	FAM50A	0.593699	0.0101082	0.462963	0.00387357	0.454343	0.00772928	0.514113	0.00748421	-0.130735	0.784124	-0.139356	0.789821	-0.0795856	0.959112
Only overlapping	MELK	0.783189	2.32256e-05	0.693922	9.04574e-06	0.708731	1.93254e-05	0.606051	1.98036e-05	-0.0892677	0.859869	-0.074458	0.893027	-0.177139	0.873847
Only overlapping	HLX	1.3556	5.22053e-08	1.43419	5.31994e-12	1.45408	2.38958e-12	1.31614	3.51371e-05	0.0785888	0.8981	0.0984843	0.874445	-0.0394581	0.991115
Only overlapping	CRYM	-1.05105	0.00104036	-0.716386	0.0052473	-0.700347	0.00561828	-0.81155	0.0245862	0.334666	0.637853	0.350705	0.617235	0.239502	0.941442
Only overlapping	SLC17A1	-1.12167	0.000330437	-0.900858	0.00325173	-0.895652	0.00321654	-0.931744	0.0255683	0.220808	0.817391	0.226014	0.813916	0.189922	0.961512
Only overlapping	ARHGEF6	0.743105	2.675e-05	0.543255	1.43986e-05	0.542633	1.81408e-05	0.546947	0.00549309	-0.19985	0.499437	-0.200472	0.504701	-0.196158	0.839914
Only overlapping	POSTN	1.84789	3.90554e-07	1.06509	0.000103461	1.07954	6.19511e-05	0.979343	0.0207653	-0.7828	0.150732	-0.768348	0.148825	-0.868547	0.666503
Only overlapping	NCF4	0.873289	4.73321e-05	0.364107	0.0125737	0.340625	0.0216915	0.503435	0.0118174	-0.509181	0.0701134	-0.532664	0.0607502	-0.369854	0.728758
Only overlapping	TLR1	1.2063	7.81749e-06	0.78826	5.0221e-07	0.788251	1.55499e-06	0.78831	0.000129886	-0.418037	0.207081	-0.418046	0.237166	-0.417987	0.706926
Only overlapping	TEAD4	0.815847	1.99776e-06	0.614955	7.80763e-07	0.624682	5.49483e-07	0.557244	0.00357329	-0.200892	0.49988	-0.191165	0.526301	-0.258603	0.794009
Only overlapping	TWIST1	0.916691	5.62358e-07	0.75065	1.1147e-08	0.754107	1.11978e-08	0.730138	0.000271946	-0.166042	0.608513	-0.162585	0.623849	-0.186553	0.876183
Only overlapping	DLG2	-0.685147	1.17616e-05	-0.387012	0.00023073	-0.361491	0.000896222	-0.538436	0.000101727	0.298135	0.163418	0.323655	0.138023	0.146711	0.850358
Only overlapping	EZH2	0.799284	1.35324e-06	0.530215	3.1304e-06	0.529029	4.74429e-06	0.537255	0.000374061	-0.269069	0.29692	-0.270256	0.307514	-0.26203	0.783673
Only overlapping	CSRP2	0.678248	0.00021106	0.538312	5.71688e-05	0.544136	5.26761e-05	0.50376	0.00811063	-0.139935	0.715475	-0.134112	0.736007	-0.174488	0.90414
Only overlapping	MRPL23	0.572393	0.00887729	0.488731	0.00189632	0.476445	0.00342646	0.561625	0.00683454	-0.0836626	0.867621	-0.0959482	0.857081	-0.010768	0.997747
Only overlapping	BCL2A1	0.717967	0.000720661	0.580477	0.00351224	0.565862	0.00561828	0.667191	0.0153079	-0.137491	0.813524	-0.152105	0.798678	-0.0507762	0.975711
Only overlapping	KCNMB1	0.784517	8.35413e-06	0.518222	1.89478e-05	0.517254	2.1446e-05	0.523965	0.00271049	-0.266295	0.338841	-0.267263	0.344192	-0.260552	0.803952
Only overlapping	C3AR1	1.37839	1.9888e-06	0.671813	0.00288355	0.657193	0.00402389	0.758561	0.00656559	-0.706579	0.124938	-0.7212	0.123028	-0.619832	0.685791
Only overlapping	ECM1	2.39236	3.73475e-07	1.30508	9.55552e-05	1.34559	6.14191e-05	1.06469	0.0331949	-1.08729	0.0794969	-1.04677	0.0915764	-1.32767	0.535697
Only overlapping	NKG7	1.01755	1.02037e-05	0.776771	8.45292e-06	0.763585	9.079e-06	0.855005	0.000765495	-0.240777	0.599774	-0.253963	0.580726	-0.162544	0.941022
Only overlapping	PDK4	-1.64603	2.47409e-10	-1.44462	1.0064e-17	-1.45456	5.59733e-17	-1.38565	1.92793e-07	0.201406	0.58381	0.191468	0.620748	0.260375	0.795404
Only overlapping	FSCN1	0.710303	2.57814e-07	0.619075	1.96751e-10	0.628645	1.72118e-10	0.562295	0.000501282	-0.0912277	0.707178	-0.0816581	0.742333	-0.148008	0.838506
Only overlapping	GSTA3	-0.87771	6.33233e-07	-0.633686	5.62555e-07	-0.635728	1.11553e-06	-0.621569	0.000410287	0.244024	0.40073	0.241982	0.424836	0.256141	0.741071
Only overlapping	H2BC21	0.711066	3.05066e-05	0.796694	5.11232e-08	0.835145	1.18883e-08	0.568553	0.00582157	0.0856276	0.843243	0.124078	0.759988	-0.142514	0.917472
Only overlapping	SLC5A12	-1.23422	0.000100751	-0.915716	0.000494798	-0.894864	0.00058522	-1.03944	0.00761104	0.318505	0.654678	0.339357	0.623849	0.194779	0.948093
Only overlapping	MICB	1.20735	2.01234e-11	0.874004	2.52854e-08	0.898252	1.49913e-08	0.730136	0.000477206	-0.333344	0.306789	-0.309097	0.366696	-0.477212	0.582338
Only overlapping	SLC22A6	-1.35324	0.000278582	-0.938504	0.00348677	-0.923356	0.00369878	-1.02838	0.0201479	0.414737	0.637853	0.429884	0.621964	0.324862	0.930564
Only overlapping	ORMDL2	0.595304	2.27001e-06	0.532817	1.03186e-08	0.534369	1.49913e-08	0.52361	0.000218563	-0.0624875	0.814719	-0.0609358	0.824382	-0.0716947	0.938643
Only overlapping	PHLDA2	2.08949	1.24963e-09	1.33484	4.1855e-08	1.32254	5.23172e-08	1.40782	9.9626e-05	-0.754654	0.097627	-0.766954	0.0882314	-0.681674	0.671524
Only overlapping	SOWAHC	-1.14571	1.01694e-07	-0.924425	8.42354e-14	-0.93285	9.62253e-14	-0.874435	0.000101727	0.221285	0.383364	0.21286	0.401369	0.271275	0.757785
Only overlapping	ARHGAP15	1.05811	7.49917e-05	0.579555	0.000224005	0.563094	0.000319965	0.677223	0.00379302	-0.478553	0.150732	-0.495014	0.135612	-0.380885	0.81621
Only overlapping	SLC27A3	0.731385	2.37922e-05	0.615515	1.6883e-05	0.626431	8.90578e-06	0.550745	0.0112819	-0.11587	0.781258	-0.104954	0.804063	-0.18064	0.90414
Only overlapping	IER5	0.737768	8.6029e-05	0.569278	0.000230171	0.578349	0.000219929	0.515455	0.0165327	-0.16849	0.692613	-0.159419	0.720583	-0.222312	0.859946
Only overlapping	PVRIG	0.67273	0.000754655	0.360552	0.000586419	0.331578	0.000857824	0.532467	0.00161172	-0.312178	0.202713	-0.341152	0.136099	-0.140263	0.937638
Only overlapping	LAIR1	0.762083	4.14428e-06	0.415405	0.00158346	0.394946	0.00336487	0.536793	0.000340287	-0.346678	0.235539	-0.367137	0.214921	-0.225291	0.839914
Only overlapping	GLYAT	-1.20814	0.000389407	-0.826623	0.003867	-0.80361	0.00453986	-0.963167	0.0150302	0.381519	0.621299	0.404532	0.597299	0.244976	0.942332
Only overlapping	SLCO4C1	-0.572874	0.0193356	-0.612326	0.00388114	-0.604108	0.00402655	-0.661091	0.043205	-0.039452	0.958513	-0.0312332	0.966659	-0.0882168	0.974244
Only overlapping	TIPARP	-0.809605	0.000163689	-0.606255	4.6919e-07	-0.608889	5.78046e-07	-0.590623	0.00532656	0.203351	0.458392	0.200716	0.467536	0.218983	0.839914
Only overlapping	CDR2L	0.742711	2.25177e-08	0.624901	8.08498e-09	0.635043	8.04618e-09	0.564723	7.95748e-05	-0.11781	0.685339	-0.107668	0.72525	-0.177988	0.838506
Only overlapping	XYLT1	-0.970666	1.18452e-08	-0.644717	2.83588e-08	-0.668824	6.44047e-09	-0.501683	0.00574863	0.325948	0.124915	0.301841	0.149135	0.468983	0.526816
Only overlapping	EGFL6	-0.779786	0.00889688	-0.395919	0.0280369	-0.362403	0.0492356	-0.594778	0.0274718	0.383867	0.358507	0.417383	0.310393	0.185008	0.927266
Only overlapping	MAP4K3	-0.700353	0.00214919	-0.579062	0.000136267	-0.580968	0.000167934	-0.567754	0.00639005	0.12129	0.800485	0.119385	0.809097	0.132598	0.942332
Only overlapping	MICALL2	1.16702	5.61879e-07	0.631683	1.31937e-05	0.631983	1.23558e-05	0.629904	0.00249582	-0.535341	0.0557622	-0.535041	0.0569391	-0.53712	0.661825
Only overlapping	GPR65	1.27846	4.27531e-09	0.761939	2.06845e-06	0.753212	3.42814e-06	0.813717	0.000107743	-0.51652	0.100978	-0.525246	0.0978381	-0.464741	0.671498
Only overlapping	LYPD1	1.44735	6.00877e-06	0.776741	0.000632727	0.762911	0.000693878	0.8588	0.00509392	-0.670611	0.173183	-0.684441	0.159671	-0.588552	0.781087
Only overlapping	SLC43A3	0.658303	3.27832e-07	0.465145	2.94871e-06	0.447416	6.74311e-06	0.570339	0.000114019	-0.193158	0.413126	-0.210888	0.35327	-0.0879645	0.933389
Only overlapping	NETO2	1.27102	6.17638e-06	1.10116	2.78122e-06	1.11014	5.68561e-07	1.04782	0.00793329	-0.169861	0.813094	-0.160873	0.813167	-0.223193	0.942332
Only overlapping	EXPH5	-0.851516	0.000183178	-0.477225	0.000188803	-0.471576	0.000229173	-0.510744	0.0123263	0.374291	0.159401	0.37994	0.151641	0.340771	0.781087
Only overlapping	MYRIP	-0.770267	1.30996e-05	-0.597318	1.61695e-07	-0.6032	4.38071e-08	-0.56242	0.00670268	0.172949	0.516001	0.167067	0.512085	0.207847	0.85085
Only overlapping	PLPPR1	-0.671148	0.0380298	-0.662811	0.00858045	-0.649242	0.0106141	-0.74332	0.0271433	0.00833745	0.99266	0.0219065	0.983316	-0.0721723	0.986305
Only overlapping	IFI44	0.89278	0.000376501	0.745682	0.000425493	0.767546	0.000468096	0.615953	0.0341606	-0.147098	0.809378	-0.125234	0.848985	-0.276827	0.815795
Only overlapping	SLC22A8	-1.33583	5.39648e-05	-1.31461	3.83525e-07	-1.31389	1.88321e-07	-1.31884	0.00161172	0.0212235	0.981377	0.0219372	0.982212	0.0169888	0.997747
Only overlapping	PLEKHO2	0.732659	2.39649e-07	0.54057	1.64614e-07	0.534379	3.42701e-07	0.577307	4.7686e-05	-0.192089	0.441056	-0.19828	0.435877	-0.155352	0.861702
Only overlapping	MICAL1	0.943298	2.23964e-06	0.575638	4.70946e-05	0.576136	5.15569e-05	0.572687	0.00488202	-0.367659	0.215466	-0.367162	0.217872	-0.37061	0.712823
Only overlapping	GIPC2	-0.618058	0.0190537	-0.610325	0.00340361	-0.597445	0.00389609	-0.686743	0.0192356	0.00773313	0.99266	0.0206127	0.980383	-0.0686856	0.984098
Only overlapping	SLC13A3	-1.23682	0.000260242	-0.965956	0.000401162	-0.964512	0.00029275	-0.974519	0.0131047	0.270865	0.740665	0.272308	0.73874	0.262301	0.941442
Only overlapping	RAPGEF5	0.703675	0.000856367	0.580989	0.000249682	0.579339	0.000289395	0.59078	0.00883082	-0.122686	0.802621	-0.124336	0.802599	-0.112895	0.954789
Only overlapping	DOCK2	1.50393	1.35515e-07	0.875855	1.03534e-05	0.852681	8.88579e-06	1.01336	0.00105537	-0.628071	0.114998	-0.651246	0.0851133	-0.49057	0.794433
Only overlapping	PXDN	1.24242	8.73518e-07	0.781354	2.35249e-06	0.790825	2.05564e-06	0.725158	0.00164679	-0.461068	0.185446	-0.451597	0.202055	-0.517264	0.673652
Only overlapping	FRZB	0.960247	4.65562e-05	0.614906	0.0016995	0.621597	0.00126985	0.57521	0.0491898	-0.345341	0.480323	-0.338651	0.4874	-0.385038	0.833511
Only overlapping	GATA6	-0.512272	0.00728823	-0.77028	1.96751e-10	-0.770114	1.81504e-09	-0.771266	2.38525e-07	-0.258009	0.361944	-0.257842	0.410634	-0.258995	0.802805
Only overlapping	IRF7	0.924095	9.62501e-05	0.664979	0.00012168	0.670551	0.000130523	0.631917	0.0101609	-0.259116	0.555309	-0.253544	0.574572	-0.292177	0.83995
Only overlapping	BHMT	-1.22239	0.000745539	-0.825622	0.00883638	-0.804361	0.0103041	-0.951771	0.0248967	0.396773	0.650075	0.418034	0.62698	0.270624	0.941795
Only overlapping	CAVIN3	1.09705	1.79705e-07	0.754837	1.21716e-08	0.752847	1.13104e-08	0.766641	0.000518416	-0.342213	0.177621	-0.344202	0.164398	-0.330409	0.728758
Only overlapping	ISG20	1.27876	1.20348e-08	0.78694	7.20669e-05	0.75135	0.000128592	0.998111	0.000744975	-0.491822	0.227543	-0.527413	0.173732	-0.280652	0.850358
Only overlapping	SPSB1	-0.65808	0.000523419	-0.656874	2.35249e-06	-0.669119	1.61149e-06	-0.584221	0.00429453	0.00120578	0.997407	-0.0110392	0.984177	0.0738593	0.971851
Only overlapping	DOCK10	1.06336	2.5667e-07	0.682773	3.43008e-06	0.682367	2.1491e-06	0.685184	0.00229094	-0.380582	0.225345	-0.380988	0.209855	-0.378171	0.765905
Only overlapping	FXYD5	1.09858	9.70271e-10	0.711651	5.53601e-08	0.704156	4.58207e-08	0.756124	0.000152646	-0.386924	0.130174	-0.39442	0.110423	-0.342452	0.728758
Only overlapping	ARHGEF26	-0.882614	2.64144e-06	-0.635101	5.96921e-12	-0.616454	3.80005e-11	-0.745743	7.76023e-07	0.247512	0.201329	0.26616	0.163513	0.136871	0.905967
Only overlapping	SH3YL1	-0.572888	0.000478173	-0.571633	3.15993e-05	-0.567374	3.0209e-05	-0.596902	0.0039581	0.00125518	0.997407	0.00551398	0.990629	-0.0240137	0.99333
Only overlapping	FAR2	0.877646	2.33636e-05	0.599507	1.37634e-05	0.614048	8.84797e-06	0.51323	0.0156691	-0.278139	0.381474	-0.263598	0.418471	-0.364416	0.718164
Only overlapping	APOLD1	-1.07276	0.000198239	-1.1662	2.73554e-05	-1.20695	1.0063e-05	-0.924431	0.0244994	-0.0934427	0.915114	-0.13419	0.877413	0.148325	0.968635
Only overlapping	TSC22D3	-1.05064	4.51167e-07	-0.673444	6.88918e-07	-0.681129	1.06303e-06	-0.627844	0.000415076	0.377199	0.177223	0.369514	0.206621	0.422799	0.666503
Only overlapping	MGLL	0.969978	6.31326e-05	0.597731	0.000524503	0.597821	0.000595488	0.597199	0.0136939	-0.372247	0.35667	-0.372157	0.366696	-0.372779	0.795878
Only overlapping	RASL11B	-0.945888	0.000133474	-0.629978	1.90539e-05	-0.650687	6.15843e-06	-0.507108	0.0349372	0.31591	0.367423	0.295201	0.406859	0.43878	0.74484
Only overlapping	ATG101	0.765663	0.000452516	0.546486	8.84257e-06	0.543282	1.42545e-05	0.565492	0.00330327	-0.219177	0.476078	-0.222381	0.481755	-0.200171	0.87872
Only overlapping	AGMAT	-1.37554	0.000236762	-0.884157	0.00847359	-0.860001	0.00881404	-1.02748	0.0295663	0.491385	0.577972	0.515541	0.557741	0.348059	0.930886
Only overlapping	SYT11	1.05831	1.77283e-08	0.677136	2.19125e-07	0.678915	1.0795e-07	0.666581	0.000912702	-0.381171	0.14103	-0.379392	0.13166	-0.391726	0.695591
Only overlapping	SPON2	1.41793	2.62549e-06	0.747986	0.000292875	0.747464	0.000235714	0.751086	0.0187955	-0.669942	0.096327	-0.670464	0.0882314	-0.666842	0.671524
Only overlapping	TUBB6	0.751373	3.54905e-07	0.578852	2.5659e-07	0.584055	3.49453e-07	0.547984	0.000641732	-0.172521	0.518194	-0.167319	0.548855	-0.203389	0.794009
Only overlapping	CINP	0.574152	0.000312943	0.533389	2.73301e-08	0.535314	1.75634e-08	0.521966	0.00185377	-0.0407632	0.889256	-0.0388379	0.894282	-0.0521868	0.971851
Only overlapping	FAM129A	1.10251	3.64837e-05	0.720326	3.10147e-05	0.718619	2.7484e-05	0.730454	0.00541945	-0.382181	0.34668	-0.383888	0.342561	-0.372053	0.836702
Only overlapping	SLC13A1	-1.07314	0.000179173	-0.896059	0.00243288	-0.888968	0.00212743	-0.938129	0.0280608	0.177084	0.851939	0.184175	0.843211	0.135014	0.973997
Only overlapping	SLC6A16	-0.587936	0.00225824	-0.549138	3.92803e-05	-0.5482	4.21868e-05	-0.554709	0.0057744	0.0387976	0.93057	0.0397365	0.92925	0.0332272	0.989513
Only overlapping	PARP12	0.82401	1.66089e-05	0.62132	6.7001e-07	0.625755	4.5987e-07	0.595007	0.00440626	-0.20269	0.497212	-0.198255	0.504382	-0.229003	0.839914
Only overlapping	GBA3	-0.917783	0.000491779	-0.799898	0.00186272	-0.794901	0.00151939	-0.82955	0.0283376	0.117885	0.889181	0.122882	0.881549	0.0882332	0.980104
Only overlapping	SH3BGRL3	0.787707	2.03566e-07	0.528158	4.43592e-06	0.513468	1.08557e-05	0.615322	4.71103e-05	-0.259548	0.323064	-0.274239	0.298869	-0.172385	0.86118
Only overlapping	ALDH8A1	-1.16259	0.00149726	-0.729236	0.0149613	-0.711501	0.0154569	-0.834461	0.0486233	0.43335	0.586877	0.451084	0.572639	0.328124	0.927594
Only overlapping	BHMT2	-1.08538	8.37397e-05	-0.9132	0.000674458	-0.908191	0.000664571	-0.942924	0.011235	0.172184	0.83867	0.177194	0.835555	0.14246	0.969433
Only overlapping	SOX17	1.03465	3.01307e-08	0.817992	3.82565e-07	0.857025	4.78721e-08	0.586394	0.0101609	-0.216657	0.594015	-0.177624	0.674743	-0.448255	0.692502
Only overlapping	FAM134B	-0.858861	6.52676e-06	-0.46461	4.40593e-05	-0.451274	0.000111394	-0.543742	0.00026561	0.394251	0.0817307	0.407587	0.0833622	0.315119	0.724465
Only overlapping	LRRC19	-0.752697	0.0141619	-0.669093	0.0226678	-0.652703	0.0261219	-0.766338	0.04757	0.0836039	0.93399	0.0999936	0.920153	-0.0136416	0.998901
Only overlapping	NT5DC2	0.933851	4.35785e-07	0.754903	8.36955e-07	0.754455	5.89655e-07	0.757562	0.00206122	-0.178948	0.647177	-0.179396	0.635039	-0.176289	0.905967
Only overlapping	CALHM2	1.25757	2.01234e-11	0.856567	7.79286e-12	0.861969	9.85542e-12	0.824517	8.38529e-06	-0.401	0.0701252	-0.395598	0.0769811	-0.43305	0.596999
Only overlapping	CDHR5	-0.670674	0.000614599	-0.496198	0.00111683	-0.493448	0.00100322	-0.512514	0.0207653	0.174476	0.689022	0.177226	0.682609	0.15816	0.932515
Only overlapping	WFDC1	1.02549	1.33037e-05	0.652942	0.000406792	0.656757	0.000501716	0.630311	0.0147309	-0.372545	0.374577	-0.368731	0.401262	-0.395177	0.718164
Only overlapping	SDF2L1	0.787044	4.88246e-08	0.640781	1.1479e-10	0.645246	2.45997e-11	0.614284	0.000287454	-0.146263	0.532362	-0.141798	0.531506	-0.172759	0.854443
Only overlapping	TNFRSF12A	1.52289	5.9745e-06	0.869564	8.74431e-05	0.880475	8.61086e-05	0.80482	0.0212585	-0.653325	0.11545	-0.642413	0.124604	-0.718068	0.605313
Only overlapping	PCDH12	0.690503	0.00102618	0.766615	3.22847e-06	0.760308	7.01436e-06	0.804034	0.000218563	0.0761114	0.886942	0.0698048	0.900464	0.113531	0.949182
Only overlapping	NOX4	-0.630989	0.0205669	-0.61613	0.00402843	-0.615806	0.00369293	-0.618047	0.0379806	0.014859	0.985692	0.0151821	0.985756	0.012942	0.997747
Only overlapping	CRTAC1	0.683507	0.000114876	0.489528	0.00246342	0.484838	0.0024803	0.51736	0.0207697	-0.193979	0.664782	-0.19867	0.653274	-0.166147	0.927266
Only overlapping	C12orf5	1.15248	3.01307e-08	0.845294	3.85089e-08	0.855867	3.5275e-08	0.78256	0.000454542	-0.307191	0.365277	-0.296617	0.399848	-0.369925	0.695591
Only overlapping	ZNF331	-0.604694	0.0100577	-0.582906	3.69074e-08	-0.592557	9.20777e-09	-0.525647	0.0493794	0.0217873	0.924591	0.0121369	0.953688	0.0790463	0.943113
Only overlapping	C8orf4	1.34135	7.78162e-08	1.25902	4.92555e-12	1.30919	2.73741e-13	0.961317	0.000542743	-0.0823326	0.876318	-0.0321585	0.955354	-0.380032	0.794009
Only overlapping	CYP26B1	0.758154	0.037987	1.16766	8.48213e-05	1.18578	7.40295e-05	1.06013	0.0189985	0.409505	0.57397	0.427627	0.56181	0.301977	0.914161
Only overlapping	NDUFA4L2	0.578611	1.05418e-05	0.580101	8.54754e-06	0.582009	8.93194e-06	0.568777	0.00161321	0.00149031	0.996751	0.00339877	0.993782	-0.0098332	0.99697
Only overlapping	GLRX2	0.690664	5.903e-06	0.576336	2.75128e-07	0.583153	2.40982e-07	0.535889	0.000816481	-0.114329	0.717242	-0.107512	0.742291	-0.154776	0.890283
Only overlapping	SLC22A11	-0.971607	0.000811306	-0.733324	0.00419796	-0.725386	0.00441442	-0.78042	0.0209943	0.238283	0.758758	0.246221	0.752028	0.191187	0.950811
Only overlapping	SLC6A13	-0.721725	0.000780861	-0.56599	0.000867628	-0.55713	0.00105637	-0.618555	0.00709498	0.155735	0.761732	0.164595	0.751547	0.103169	0.96672
Only overlapping	CISH	-0.723417	0.000166343	-0.750734	3.93752e-10	-0.770158	1.22055e-10	-0.635486	0.00173445	-0.0273169	0.942665	-0.0467408	0.896224	0.0879315	0.955887
Only overlapping	TMEM140	0.576139	6.24061e-05	0.551649	6.62155e-08	0.557785	6.22925e-08	0.515239	0.000816545	-0.0244898	0.94229	-0.0183533	0.959098	-0.0608997	0.965046
Only overlapping	PCMTD2	-0.871373	6.29948e-06	-0.486014	2.85816e-05	-0.475253	4.01311e-05	-0.549862	0.0046226	0.385359	0.070508	0.39612	0.0589731	0.32151	0.706926
Only overlapping	ETNK2	-1.00552	5.01072e-06	-0.74685	1.53244e-06	-0.751506	8.93686e-07	-0.719225	0.00410057	0.258665	0.493654	0.25401	0.497224	0.28629	0.844015
Only overlapping	EVA1B	0.543079	0.0228058	0.686942	5.16671e-06	0.699344	5.53367e-06	0.613359	0.00552797	0.143863	0.741851	0.156265	0.726068	0.0702807	0.974244
Only overlapping	DDIT4	-0.588976	0.0141623	-0.88838	3.7226e-05	-0.92061	9.71249e-06	-0.697146	0.0352816	-0.299404	0.589579	-0.331634	0.535047	-0.108169	0.973997
Only overlapping	TOR4A	0.683647	2.39214e-06	0.574205	3.10904e-07	0.5801	2.49704e-07	0.539224	0.00128873	-0.109443	0.722531	-0.103547	0.742333	-0.144423	0.893224
Only overlapping	RNF186	-1.19117	0.00044762	-1.02126	1.45589e-05	-1.02197	9.68303e-06	-1.01706	0.00532656	0.169905	0.81796	0.169197	0.819875	0.17411	0.960367
Only overlapping	SPHK1	0.718975	1.14558e-06	0.429176	0.000297149	0.402285	0.000646745	0.588732	0.000273581	-0.289799	0.274435	-0.316691	0.213982	-0.130243	0.917787
Only overlapping	FKBP11	0.976061	2.60632e-07	0.560608	2.24001e-05	0.544233	2.40719e-05	0.657769	0.00144651	-0.415453	0.111367	-0.431829	0.0839566	-0.318292	0.794009
Only overlapping	CYP39A1	-0.600926	3.90554e-07	-0.474754	3.71264e-07	-0.468765	4.95091e-07	-0.510286	0.00026561	0.126173	0.58663	0.132161	0.572639	0.0906402	0.927266
Only overlapping	HAO2	-1.56781	1.87796e-05	-0.951045	0.00337658	-0.935485	0.00308315	-1.04337	0.0249379	0.61677	0.452336	0.63233	0.424772	0.524448	0.875703
Only overlapping	PLK2	1.52487	2.75021e-07	1.03564	6.0326e-08	1.0423	4.04709e-08	0.996131	0.00164679	-0.489229	0.18936	-0.482571	0.184074	-0.528735	0.69236
Only overlapping	PLAC8	1.82179	7.72317e-09	1.4458	2.20107e-08	1.46326	8.15129e-09	1.3422	0.000645325	-0.375988	0.546011	-0.358527	0.561789	-0.479586	0.831553
Only overlapping	SACS	1.07787	1.76521e-05	0.558939	0.00129182	0.566317	0.000936963	0.515166	0.0314347	-0.518931	0.167495	-0.511553	0.17326	-0.562705	0.696184
Only overlapping	PIPOX	-1.2039	0.00011645	-0.795223	0.00410218	-0.787476	0.00379214	-0.841185	0.0310857	0.408679	0.573956	0.416425	0.569081	0.362716	0.905967
Only overlapping	JCAD	0.775819	0.000144367	0.667025	0.000245178	0.674031	0.000245864	0.62546	0.0147309	-0.108794	0.843863	-0.101788	0.861709	-0.150359	0.930886
Only overlapping	RHCG	-1.1307	0.02797	-1.18457	0.000922446	-1.18459	0.00089743	-1.18451	0.0386537	-0.0538791	0.966656	-0.0538906	0.966528	-0.053811	0.993798
Only overlapping	PPARGC1A	-0.658165	0.00579012	-0.804543	0.000121099	-0.804425	0.00011466	-0.805244	0.0114946	-0.146378	0.814755	-0.14626	0.816533	-0.147079	0.946582
Only overlapping	DKK3	1.53962	4.04864e-06	0.816651	0.000189353	0.822674	0.000198009	0.78091	0.0159685	-0.722969	0.0811893	-0.716945	0.0882314	-0.758709	0.625379
Only overlapping	UPB1	-1.19432	0.000366526	-0.79766	0.00282055	-0.795751	0.00242324	-0.808988	0.0384326	0.396661	0.570956	0.39857	0.571408	0.385333	0.898466
Only overlapping	CKLF	1.0044	1.01694e-07	0.662875	9.00182e-08	0.662401	2.67674e-08	0.665681	0.00130207	-0.341529	0.173183	-0.342002	0.14867	-0.338722	0.765905
Only overlapping	KL	-0.89866	0.00110192	-0.738892	0.000197813	-0.739073	0.00013335	-0.737818	0.0202369	0.159768	0.79305	0.159587	0.791643	0.160842	0.952799
Only overlapping	MARCO	0.772964	1.51686e-06	0.643652	0.00226287	0.625095	0.00182467	0.753754	0.0168965	-0.129313	0.846767	-0.147869	0.816246	-0.0192107	0.99697
Only overlapping	PRODH2	-1.18661	0.00035855	-0.88	0.000709038	-0.863901	0.000881519	-0.97552	0.00582157	0.306615	0.679546	0.322714	0.661698	0.211095	0.94467
Only overlapping	CD300A	1.15544	4.3764e-10	0.713582	1.95252e-05	0.70016	4.5964e-05	0.79322	4.28389e-05	-0.441861	0.204179	-0.455283	0.203259	-0.362223	0.683539
Only overlapping	APOBEC3B	0.915737	0.000183078	0.721136	0.000176796	0.721943	0.000258451	0.716352	0.000863439	-0.194601	0.738605	-0.193795	0.752028	-0.199386	0.927266
Only overlapping	EGFL7	0.54147	0.0156709	0.565748	0.000248637	0.570807	0.000235776	0.535726	0.00939393	0.0242779	0.967461	0.0293377	0.961367	-0.00574357	0.99949
Only overlapping	ADAMTS1	1.66051	2.08684e-08	1.38675	3.16925e-11	1.41535	2.38958e-12	1.2171	0.000505818	-0.273758	0.586204	-0.245166	0.618021	-0.443407	0.819831
Only overlapping	ADGRE2	0.715637	2.68911e-07	0.60741	1.90539e-05	0.586103	4.93059e-05	0.733831	0.000114019	-0.108227	0.796314	-0.129534	0.752824	0.0181939	0.992977
Only overlapping	DACH1	-0.651378	0.00447906	-0.310343	0.0690238	-0.26255	0.141093	-0.593917	0.00172287	0.341035	0.410194	0.388828	0.344388	0.0574606	0.974653
Only overlapping	CPA4	0.908249	0.00109903	0.480784	0.0101471	0.470194	0.0145479	0.543616	0.0127144	-0.427465	0.34994	-0.438055	0.360329	-0.364633	0.839914
Only overlapping	LSM7	0.95772	0.000142719	0.558347	0.000909311	0.540128	0.00181013	0.66645	0.00612613	-0.399373	0.265121	-0.417592	0.254056	-0.291271	0.823807
Only overlapping	HN1	1.02491	9.5023e-08	0.652354	4.1855e-08	0.676159	3.39773e-08	0.511108	0.000593491	-0.372556	0.104962	-0.34875	0.151641	-0.513801	0.526816
Only overlapping	OGDHL	-0.696256	0.0481259	-0.778843	0.0061386	-0.761594	0.00695754	-0.881183	0.0240557	-0.0825863	0.934069	-0.0653379	0.949875	-0.184927	0.965408
Only overlapping	PROCR	0.634796	3.42968e-05	0.464001	4.50083e-07	0.45449	1.36649e-06	0.520431	0.000593491	-0.170795	0.407036	-0.180306	0.389055	-0.114364	0.892688
Only overlapping	SHANK2	-0.85019	1.01694e-07	-0.545079	3.0252e-05	-0.54767	1.98512e-05	-0.529707	0.00939393	0.305111	0.266238	0.30252	0.254643	0.320483	0.728758
Only overlapping	THSD7A	-0.879025	0.00170295	-0.323303	0.0979632	-0.284779	0.147048	-0.551875	0.0291803	0.555723	0.181217	0.594246	0.146667	0.32715	0.871851
Only overlapping	PPP1R3C	1.32224	1.19478e-06	1.07943	1.62497e-08	1.1349	1.81504e-09	0.750338	0.00509523	-0.24281	0.617445	-0.187344	0.721473	-0.571907	0.673503
Only overlapping	SH2B3	0.980683	2.25177e-08	0.726484	1.58619e-07	0.738812	9.78581e-08	0.653333	0.00123021	-0.254199	0.428143	-0.241871	0.456137	-0.32735	0.721919
Only overlapping	TRAF3IP3	1.06969	2.02323e-07	0.591554	7.414e-07	0.581892	5.17721e-07	0.648885	0.000765607	-0.478138	0.03614	-0.487801	0.0258973	-0.420808	0.685791
Only overlapping	DIP2C	-0.559616	0.000140544	-0.50081	5.80099e-06	-0.49947	7.82823e-06	-0.508761	0.00288561	0.0588052	0.862057	0.0601453	0.861953	0.0508544	0.971851
Only overlapping	NOSIP	0.668417	0.000900678	0.586	0.000297442	0.580751	0.000609558	0.617144	0.00251794	-0.0824171	0.870505	-0.087666	0.871743	-0.0512735	0.974331
Only overlapping	TLN2	-0.63928	0.020978	-0.544042	0.00268421	-0.54157	0.00276577	-0.558709	0.0483393	0.0952388	0.871204	0.0977108	0.871508	0.0805717	0.974653
Only overlapping	KCTD3	-0.685679	4.79247e-05	-0.493744	1.24046e-05	-0.486213	1.84312e-05	-0.538429	0.00114242	0.191935	0.501263	0.199466	0.492822	0.14725	0.905967
Only overlapping	ORC6	0.526106	1.62306e-05	0.40465	2.71108e-06	0.385736	9.65454e-06	0.516872	4.91941e-05	-0.121457	0.576975	-0.140371	0.522608	-0.00923412	0.994965
Only overlapping	TRPV2	0.5414	0.00319029	0.503842	4.40593e-05	0.498704	7.90546e-05	0.534326	0.0022242	-0.0375576	0.925752	-0.0426954	0.919744	-0.00707367	0.997747
Only overlapping	TACC3	0.576995	3.90554e-07	0.479087	9.31067e-07	0.474197	1.02191e-06	0.5081	0.000536235	-0.097908	0.718602	-0.102798	0.702114	-0.0688947	0.949551
Only overlapping	SLC4A4	-0.613198	0.0032217	-0.552588	0.000157102	-0.540424	0.000319273	-0.624761	0.00168423	0.0606098	0.8981	0.0727739	0.882815	-0.0115636	0.99697
Only overlapping	TNFRSF11B	0.906546	0.00273953	0.652953	0.00145697	0.688168	0.000906041	0.444015	0.176133	-0.253592	0.628454	-0.218378	0.698804	-0.462531	0.741071
Only overlapping	SYNM	0.548194	0.00447426	0.619724	1.41077e-06	0.644407	5.0517e-07	0.473269	0.0205867	0.0715296	0.856553	0.096213	0.79983	-0.0749252	0.968635
Only overlapping	UBD	1.18489	0.00205345	0.514928	0.0329069	0.508259	0.0288679	0.554495	0.193693	-0.669959	0.174033	-0.676628	0.149762	-0.630391	0.794009
Only overlapping	INPP4B	0.603478	0.00153149	0.479053	5.32634e-05	0.500113	2.59165e-05	0.354098	0.0329418	-0.124425	0.726154	-0.103365	0.788059	-0.249379	0.839914
Only overlapping	EPB41L2	0.920769	6.74205e-08	0.553304	1.18503e-05	0.566717	9.71419e-06	0.473722	0.00610637	-0.367465	0.136059	-0.354052	0.160564	-0.447046	0.59379
Only overlapping	KDELR3	0.899454	0.000159262	0.629866	0.000497319	0.656594	0.000325257	0.471275	0.0491605	-0.269588	0.565139	-0.242859	0.623632	-0.428179	0.754536
Only overlapping	CHP2	-0.567989	0.0111389	-0.506677	8.54754e-06	-0.510121	7.63162e-06	-0.486243	0.0139344	0.061312	0.867197	0.0578681	0.879441	0.081746	0.968237
Only overlapping	NUPR1	-0.836745	0.000545249	-0.466719	0.00591499	-0.507602	0.00337989	-0.224149	0.305323	0.370026	0.361463	0.329144	0.457228	0.612596	0.602228
Only overlapping	CYTIP	0.928704	0.00209003	0.532982	0.0108325	0.518969	0.0115619	0.616125	0.0971281	-0.395723	0.402827	-0.409736	0.360329	-0.312579	0.873847
Only overlapping	GADD45B	-0.843972	5.96146e-05	-0.515098	7.49891e-05	-0.531132	2.84458e-05	-0.419962	0.0505898	0.328874	0.244433	0.31284	0.260264	0.424009	0.695963
Only overlapping	CCNB2	0.612055	0.000468762	0.499017	0.00125271	0.504659	0.00140535	0.465541	0.00953639	-0.113038	0.817487	-0.107396	0.835611	-0.146514	0.927266
Only overlapping	PRSS23	1.40085	2.68911e-07	0.701023	0.00143101	0.7336	0.000990041	0.507731	0.0725909	-0.699829	0.101918	-0.667251	0.132287	-0.89312	0.526816
Only overlapping	AKR7A3	-0.903674	0.000236986	-0.604107	0.0075412	-0.608215	0.00635118	-0.579728	0.0671099	0.299567	0.621027	0.295458	0.626356	0.323945	0.890283
Only overlapping	GADD45G	-0.528059	0.0405747	-0.517575	5.71688e-05	-0.518589	7.48102e-05	-0.511563	0.0614919	0.0104832	0.978605	0.00946989	0.982048	0.0164955	0.993798
Only overlapping	APOM	-1.22051	0.00043237	-0.719908	0.0236221	-0.71239	0.0239098	-0.764514	0.075704	0.500602	0.541569	0.50812	0.539638	0.455996	0.884513
Only overlapping	SFT2D2	0.64616	1.19333e-05	0.543832	1.06489e-06	0.558162	7.36788e-07	0.45881	0.00243499	-0.102327	0.752093	-0.0879979	0.798526	-0.187349	0.845753
Only overlapping	BAG2	0.962093	6.05231e-05	0.717781	0.00027637	0.750028	0.000158111	0.526446	0.0563862	-0.244313	0.63849	-0.212066	0.703199	-0.435648	0.746817
Only overlapping	OAS1	1.20159	0.000507444	0.830566	0.000401081	0.847876	0.000250531	0.727862	0.0738851	-0.371019	0.502679	-0.353709	0.522381	-0.473723	0.81463
Only overlapping	COL3A1	1.26666	0.00322369	0.830476	0.000159086	0.870423	4.95885e-05	0.593458	0.13289	-0.436184	0.42938	-0.396237	0.475722	-0.673203	0.7705
Only overlapping	CXCL10	1.00571	0.0377328	0.8653	0.0225666	0.90645	0.0164819	0.621143	0.282407	-0.140414	0.907608	-0.0992642	0.939945	-0.384571	0.927266
Only overlapping	ANXA1	0.738632	0.00335999	0.532842	0.000344565	0.548974	0.000247964	0.437128	0.0834991	-0.20579	0.577648	-0.189658	0.62141	-0.301505	0.832437
Only overlapping	KLK1	-1.27637	0.0108482	-0.849341	0.0142148	-0.855454	0.0129642	-0.813067	0.208948	0.427026	0.595605	0.420913	0.597299	0.463299	0.867788
Only overlapping	SERPINE2	1.19571	0.000753411	0.535134	0.0335309	0.539875	0.0278323	0.507	0.1754	-0.660574	0.238169	-0.655832	0.234664	-0.688707	0.765905
Only overlapping	RNASE1	0.561404	0.00675439	0.512031	0.00162447	0.522976	0.0014034	0.447086	0.0595403	-0.0493732	0.924591	-0.0384274	0.946144	-0.114318	0.949168
Only overlapping	ANXA6	0.739324	1.17163e-07	0.522381	1.71245e-07	0.537979	5.84463e-08	0.429837	0.00518794	-0.216943	0.305153	-0.201345	0.347715	-0.309487	0.666503
Only overlapping	NR3C2	-0.782232	4.99909e-07	-0.498369	0.000165147	-0.512857	0.000104726	-0.412406	0.0297161	0.283863	0.33716	0.269375	0.373319	0.369826	0.666503
Only overlapping	COL4A2	0.86367	7.33827e-05	0.593618	0.000188155	0.612936	0.000145724	0.478995	0.0292615	-0.270052	0.494625	-0.250734	0.544798	-0.384675	0.728758
Only overlapping	KRT19	1.90039	0.000177637	0.888104	0.0286217	0.885037	0.0294337	0.906305	0.110558	-1.01229	0.246631	-1.01535	0.246087	-0.994086	0.732756
Only overlapping	HOXC6	0.823119	7.63107e-06	0.532585	5.65239e-07	0.551499	3.82327e-07	0.420361	0.0153079	-0.290534	0.139834	-0.27162	0.181447	-0.402759	0.582338
Only overlapping	TOP2A	0.643356	0.000324164	0.561183	0.000547342	0.588686	0.000589459	0.398	0.00195328	-0.0821726	0.876944	-0.0546699	0.927035	-0.245355	0.832039
Only overlapping	BMP2	0.807771	0.0418515	0.999561	0.000165975	1.06894	5.1032e-05	0.58791	0.168952	0.191789	0.810797	0.261169	0.726068	-0.219862	0.942332
Only overlapping	MT1G	-1.22349	8.96161e-05	-0.590052	0.00591811	-0.614511	0.00381048	-0.444927	0.136411	0.633442	0.171542	0.608983	0.19424	0.778567	0.666503
Only overlapping	MTHFD2	-0.721113	2.90353e-05	-0.567645	4.34391e-05	-0.587978	3.46327e-05	-0.447002	0.00958732	0.153468	0.69186	0.133135	0.74956	0.274111	0.783673
Only overlapping	DAO	-0.823244	0.010861	-0.569554	0.034398	-0.551089	0.037549	-0.679113	0.0749517	0.253689	0.75197	0.272154	0.732463	0.144131	0.971851
Only overlapping	TCF4	0.632652	2.01051e-05	0.503336	0.000583318	0.515196	0.000428649	0.432967	0.0349707	-0.129316	0.758758	-0.117456	0.789821	-0.199685	0.863876
Only overlapping	SELE	1.04231	0.000523419	0.602937	0.0004364	0.620548	0.000353542	0.498447	0.0395003	-0.439377	0.264086	-0.421766	0.30669	-0.543867	0.714023
Only overlapping	PVALB	-0.632179	0.0473582	-0.547295	0.00485016	-0.549436	0.00406003	-0.534595	0.132153	0.0848833	0.889256	0.0827428	0.890431	0.0975834	0.973997
Only overlapping	MX2	0.647561	0.0086596	0.579944	0.00638984	0.584041	0.00666473	0.555636	0.0726243	-0.0676176	0.917681	-0.0635208	0.92751	-0.0919251	0.971851
Only overlapping	NT5E	1.45322	2.57014e-05	0.696171	0.0221774	0.737853	0.0169472	0.448859	0.271648	-0.757048	0.238667	-0.715366	0.287155	-1.00436	0.596552
Only overlapping	PPIB	0.718498	0.000100629	0.520666	5.18614e-05	0.524639	8.73837e-05	0.497094	0.00582157	-0.197832	0.525836	-0.193859	0.558424	-0.221404	0.795878
Only overlapping	GLDC	-0.789785	0.00380749	-0.536143	0.0346598	-0.531853	0.0347459	-0.561597	0.106562	0.253642	0.729427	0.257932	0.727478	0.228188	0.937638
Only overlapping	BDNF	0.698288	1.77924e-06	0.529372	7.486e-05	0.554202	5.50956e-05	0.382051	0.00715096	-0.168915	0.640897	-0.144086	0.720687	-0.316236	0.685791
Only overlapping	CCND1	0.518507	0.00151237	0.554333	1.11648e-05	0.568462	9.63117e-06	0.470501	0.00990363	0.0358267	0.929409	0.0499558	0.901273	-0.0480057	0.974244
Only overlapping	ADH6	-0.815667	0.000303478	-0.564847	0.00801741	-0.562312	0.00753688	-0.579889	0.0563862	0.250821	0.668458	0.253356	0.661698	0.235778	0.916311
Only overlapping	ALDH4A1	-0.690025	0.00667431	-0.540607	0.00396451	-0.540935	0.00345056	-0.538664	0.0570453	0.149417	0.79977	0.14909	0.799394	0.151361	0.950655
Only overlapping	AGTR1	0.744257	0.000941612	0.682074	0.00198943	0.720754	0.000832277	0.452573	0.192256	-0.0621827	0.930756	-0.0235028	0.976281	-0.291684	0.887507
Only overlapping	DNAJA1	0.52196	0.00579911	0.480271	5.01383e-06	0.501284	3.67062e-06	0.355597	0.0320281	-0.0416882	0.898919	-0.0206758	0.95613	-0.166362	0.868618
Only overlapping	CKS2	0.911671	0.000452455	0.528429	0.0064268	0.533829	0.00593721	0.49639	0.0723986	-0.383242	0.422506	-0.377842	0.436121	-0.415281	0.811932
Only overlapping	APLNR	0.781605	0.00272892	0.771598	0.000404474	0.835231	6.36355e-05	0.394043	0.296876	-0.0100066	0.990942	0.0536264	0.938364	-0.387562	0.83995
Only overlapping	SOX18	0.613938	0.0163359	0.648354	0.000145437	0.68885	5.16626e-05	0.408081	0.106243	0.0344163	0.9564	0.0749118	0.895966	-0.205857	0.917964
Only overlapping	AQP2	-0.662649	0.0490554	-0.661436	0.00540472	-0.672816	0.00542781	-0.593913	0.116328	0.00121295	0.998317	-0.0101673	0.98999	0.0687355	0.980104
Only overlapping	ASPA	-0.833175	0.0029975	-0.555941	0.00918466	-0.545417	0.0084928	-0.618386	0.0653424	0.277234	0.631897	0.287758	0.606111	0.214789	0.938643
Only overlapping	PPIC	0.856584	1.51443e-07	0.531101	3.76652e-08	0.549	1.13104e-08	0.424896	0.00787363	-0.325483	0.0512824	-0.307583	0.0612986	-0.431688	0.526816
Only overlapping	TFPI2	0.692217	0.0201123	0.721551	0.0020184	0.759232	0.000985586	0.497977	0.173039	0.0293334	0.973277	0.0670145	0.929823	-0.194241	0.942332
Only overlapping	KHK	-0.886053	0.00155547	-0.533182	0.0198724	-0.522173	0.022118	-0.598508	0.0538939	0.35287	0.556794	0.36388	0.550198	0.287545	0.90745
Only overlapping	HK2	0.613216	0.00138708	0.659805	0.000679964	0.698332	0.000374796	0.431212	0.0788798	0.0465889	0.944651	0.0851157	0.894282	-0.182004	0.917472
Only overlapping	HMGCS2	-0.88473	0.0126645	-0.685865	0.00565263	-0.689796	0.00577549	-0.66254	0.10456	0.198865	0.777156	0.194934	0.789821	0.22219	0.930118
Only overlapping	CDH11	1.06759	0.000262134	0.535384	0.0015578	0.554136	0.00128413	0.424124	0.0628549	-0.532211	0.139244	-0.513459	0.17333	-0.643471	0.666503
Only overlapping	CDH12	1.78567	0.00012502	0.865063	0.0140167	0.884716	0.01266	0.748459	0.104848	-0.920605	0.232094	-0.900953	0.25617	-1.03721	0.673652
Only overlapping	TNNC1	-1.39071	0.00148331	-0.782496	0.00783971	-0.833517	0.00501444	-0.479774	0.227039	0.60821	0.410389	0.55719	0.475518	0.910932	0.682015
Only overlapping	CYP4F2	-0.843343	0.00781601	-0.847859	0.00270414	-0.848168	0.002276	-0.84603	0.0547072	-0.0045165	0.996074	-0.0048249	0.995083	-0.00268665	0.999786
Only overlapping	CCL20	1.16298	0.00232095	0.733259	0.0185259	0.723262	0.0196027	0.792574	0.08243	-0.429723	0.591543	-0.43972	0.586071	-0.370408	0.910097
Only overlapping	MT1X	-0.963448	0.00824991	-0.657085	0.00239918	-0.700373	0.00103619	-0.400241	0.235575	0.306364	0.606352	0.263075	0.679301	0.563208	0.803952
Only overlapping	SLC7A9	-1.34535	0.000896029	-0.835106	0.0162644	-0.814745	0.0169002	-0.95591	0.0516476	0.510242	0.575731	0.530602	0.560611	0.389438	0.926143
Only overlapping	GUCY1A1	0.991287	5.77641e-06	0.607036	3.0033e-05	0.6418	1.08017e-05	0.400771	0.0531613	-0.384251	0.203182	-0.349487	0.264527	-0.590516	0.582338
Only overlapping	TAP1	0.530853	0.0004651	0.508416	4.94813e-05	0.524622	3.62702e-05	0.412261	0.0222983	-0.0224368	0.958836	-0.00623079	0.989512	-0.118592	0.916864
Only overlapping	SLC34A1	-1.13354	0.000753411	-0.617856	0.0193371	-0.608988	0.017934	-0.670474	0.0913255	0.515685	0.435432	0.524553	0.417672	0.463068	0.863876
Only overlapping	CYP24A1	0.828383	0.0150175	0.666019	0.0281722	0.703048	0.0218718	0.446309	0.280258	-0.162364	0.8658	-0.125334	0.900464	-0.382073	0.886118
Only overlapping	CDC20	0.89296	0.000283992	0.521377	0.0110694	0.527334	0.0120914	0.486033	0.0274302	-0.371583	0.488383	-0.365626	0.517333	-0.406928	0.81654
Only overlapping	GPM6B	1.01251	0.000173038	0.609422	0.00140507	0.625518	0.0010139	0.513919	0.0546583	-0.403087	0.389482	-0.386991	0.420586	-0.49859	0.755015
Only overlapping	COTL1	0.837141	0.00300602	0.588206	0.00603218	0.583684	0.00706231	0.615036	0.065564	-0.248935	0.654649	-0.253458	0.648626	-0.222105	0.908826
Only overlapping	LRRC32	0.797535	0.000107799	0.577632	0.000206741	0.599576	0.000134991	0.447433	0.0456908	-0.219903	0.575009	-0.197959	0.628702	-0.350102	0.751788
Only overlapping	NEDD9	-0.78808	6.74205e-08	-0.495978	2.26078e-09	-0.507396	9.28889e-10	-0.428228	0.000823808	0.292103	0.0545947	0.280684	0.0657367	0.359853	0.596999
Only overlapping	INSL4	1.39034	0.000363786	0.623159	0.0162027	0.650212	0.0109878	0.462641	0.195352	-0.767185	0.17983	-0.740132	0.202055	-0.927704	0.673652
Only overlapping	LPIN1	-0.733225	5.75433e-06	-0.541957	1.26161e-09	-0.556694	1.96209e-10	-0.454516	0.0079679	0.191268	0.249973	0.176531	0.264402	0.278709	0.667863
Only overlapping	RFTN1	0.880812	9.40189e-08	0.516846	1.04e-06	0.520713	9.61093e-07	0.493902	0.00223963	-0.363966	0.0619457	-0.360099	0.064981	-0.386911	0.602228
Only overlapping	DLGAP5	0.766738	0.00175234	0.557298	0.00154121	0.583944	0.00165631	0.3992	0.00318447	-0.20944	0.692975	-0.182794	0.759988	-0.367538	0.795878
Only overlapping	FAM189A2	0.741871	1.98735e-07	0.498775	8.29006e-05	0.518209	4.25432e-05	0.383463	0.0301117	-0.243096	0.413383	-0.223661	0.462319	-0.358407	0.666503
Only overlapping	QPCT	0.773955	0.000597855	0.541821	0.00040494	0.55303	0.000254223	0.475312	0.0436025	-0.232134	0.559409	-0.220925	0.584191	-0.298643	0.844015
Only overlapping	PCK2	-1.03493	0.00116216	-0.641107	0.0122546	-0.635644	0.0122254	-0.673525	0.0628778	0.393823	0.556083	0.399286	0.554061	0.361405	0.896778
Only overlapping	CDO1	0.782898	0.000939973	0.584114	0.000286531	0.594738	0.000211076	0.521076	0.0517438	-0.198784	0.628468	-0.18816	0.649052	-0.261822	0.854443
Only overlapping	BEAN1	0.829915	5.32742e-05	0.504479	0.000878018	0.525707	0.000491725	0.378524	0.100094	-0.325436	0.34668	-0.304207	0.396141	-0.451391	0.671524
Only overlapping	GRAMD1B	-0.681466	0.000702746	-0.497611	7.00022e-05	-0.507897	3.22603e-05	-0.436579	0.0445194	0.183855	0.559441	0.173569	0.578983	0.244887	0.848695
Only overlapping	CEP55	0.823704	3.09175e-05	0.544195	0.000734667	0.5595	0.000842636	0.453383	0.00360182	-0.279509	0.507014	-0.264203	0.561789	-0.370321	0.736996
Only overlapping	AVPI1	-0.586521	0.00077225	-0.559143	6.81789e-09	-0.583164	8.86499e-10	-0.416618	0.0162978	0.0273784	0.924182	0.00335738	0.990629	0.169903	0.859946
Only overlapping	KDELC1	0.67878	0.000992973	0.535857	2.26267e-05	0.552564	1.30681e-05	0.436731	0.0151067	-0.142923	0.700655	-0.126216	0.747946	-0.242049	0.858758
Only overlapping	SOSTDC1	0.913443	0.00577563	0.571606	0.0212608	0.586278	0.0200261	0.484552	0.173856	-0.341837	0.589053	-0.327165	0.623849	-0.428891	0.839914
Only overlapping	TUBA1A	0.740175	2.11623e-05	0.50859	6.09277e-06	0.51718	7.87203e-06	0.457626	0.00425962	-0.231585	0.365932	-0.222995	0.415977	-0.282549	0.706926
Only overlapping	DCXR	-0.781091	0.00298129	-0.55094	0.00565338	-0.567922	0.00427796	-0.450181	0.114289	0.230151	0.682465	0.213169	0.717061	0.33091	0.86118
Only overlapping	MT1M	-0.544974	0.0440032	-0.642548	0.00133108	-0.66549	0.000835524	-0.50643	0.112599	-0.0975746	0.875217	-0.120516	0.845978	0.0385441	0.991686
Only overlapping	RIT1	0.712371	2.94776e-06	0.552805	3.82565e-07	0.580354	1.71799e-07	0.389346	0.00310201	-0.159566	0.564219	-0.132017	0.661698	-0.323025	0.666503
Only overlapping	HGD	-0.75302	0.00458634	-0.641656	0.00658414	-0.63997	0.00595753	-0.651661	0.051251	0.111365	0.887099	0.113051	0.88398	0.101359	0.974653
Only overlapping	FBXO17	-0.837869	4.16225e-05	-0.509454	0.000223786	-0.537433	0.00016367	-0.343441	0.0638049	0.328415	0.264086	0.300436	0.351612	0.494428	0.582338
Only overlapping	HSPBAP1	0.598954	2.56257e-05	0.505925	2.5659e-07	0.510548	1.82351e-07	0.478497	0.00341198	-0.0930284	0.722877	-0.0884057	0.738108	-0.120457	0.90414
Only overlapping	NRBF2	0.532045	1.64778e-05	0.495403	5.28216e-07	0.502832	4.44353e-07	0.451329	0.000816481	-0.0366415	0.907343	-0.0292132	0.92936	-0.0807163	0.942038
Only overlapping	SLC47A1	-0.917375	0.0172586	-0.653493	0.0411634	-0.629683	0.044119	-0.794762	0.0822002	0.263882	0.791561	0.287692	0.769247	0.122613	0.977196
Only overlapping	SNF8	0.501993	0.00180942	0.530241	8.54754e-06	0.540397	1.01474e-05	0.469986	0.00519506	0.0282479	0.942774	0.0384033	0.921617	-0.0320074	0.983288
Only overlapping	DDRGK1	0.609709	7.58111e-05	0.521121	2.81385e-06	0.527509	3.89216e-06	0.483218	0.00291811	-0.0885884	0.779043	-0.0822002	0.806038	-0.126492	0.896347
Only overlapping	PBK	0.636578	3.45771e-05	0.591188	0.00172867	0.61887	0.00160105	0.426942	0.0155901	-0.0453891	0.94511	-0.0177072	0.982162	-0.209635	0.86118
Only overlapping	HBEGF	1.09506	0.00161913	0.665751	0.00156112	0.677576	0.0012454	0.59559	0.119492	-0.429314	0.345304	-0.417489	0.3557	-0.499475	0.757785
Only overlapping	ZBED2	1.04087	0.00117457	0.496982	0.0217545	0.521607	0.017082	0.350872	0.276789	-0.543891	0.248388	-0.519266	0.288839	-0.690001	0.666503
Only overlapping	CHRDL1	0.747625	0.00166041	0.510933	0.0123154	0.512531	0.0120838	0.501452	0.0931321	-0.236692	0.66758	-0.235094	0.674802	-0.246173	0.903439
Only overlapping	SFXN3	0.580875	1.23533e-05	0.540094	5.73043e-08	0.560144	2.89578e-08	0.421134	0.00239023	-0.0407811	0.893535	-0.0207316	0.951516	-0.159741	0.839914
Only overlapping	ACE2	-1.02685	0.00522634	-0.739008	0.0210839	-0.722818	0.0222594	-0.83507	0.0561487	0.287841	0.768279	0.304031	0.753797	0.191779	0.968635
Only overlapping	RHOBTB2	-0.669523	0.000432453	-0.498716	6.53234e-05	-0.513001	5.13738e-05	-0.413959	0.0230396	0.170807	0.594467	0.156523	0.646145	0.255564	0.81654
Only overlapping	SEMA4C	0.653786	1.84062e-06	0.526623	2.5659e-07	0.531344	1.50411e-07	0.498607	0.00134538	-0.127163	0.632887	-0.122442	0.645971	-0.155179	0.87872
Only overlapping	ELOVL4	-0.809039	0.00118029	-0.613503	0.000132712	-0.622018	7.82894e-05	-0.562981	0.0543407	0.195536	0.622836	0.187021	0.628702	0.246059	0.87864
Only overlapping	MUC13	-0.79757	0.00505791	-0.584545	0.00043393	-0.589367	0.000481573	-0.55593	0.0890202	0.213026	0.551475	0.208203	0.562165	0.24164	0.833511
Only overlapping	SUGCT	-0.629628	0.0252294	-0.56641	0.00956081	-0.566592	0.00928043	-0.565333	0.0753529	0.0632174	0.932216	0.0630359	0.933718	0.0642944	0.986084
Only overlapping	MYOZ2	1.15335	0.000804535	1.04518	0.000186281	1.11607	7.48102e-05	0.624544	0.0689353	-0.108175	0.905647	-0.0372814	0.972194	-0.528809	0.832039
Only overlapping	ESM1	-1.61707	2.4393e-05	-1.0847	0.000481851	-1.15153	0.000249161	-0.688145	0.0750269	0.532369	0.497829	0.465534	0.57301	0.928924	0.666503
Only overlapping	A1CF	-0.745294	0.00180064	-0.514991	0.00948321	-0.507335	0.00968473	-0.560416	0.0571658	0.230303	0.673251	0.237959	0.65882	0.184878	0.937359
Only overlapping	GIMAP4	0.582658	0.00353562	0.609185	2.19822e-05	0.629304	1.40178e-05	0.489815	0.0205022	0.0265273	0.95854	0.0466459	0.920989	-0.0928434	0.95764
Only overlapping	RBM28	0.62635	5.99557e-08	0.519716	6.17622e-09	0.526873	1.79162e-09	0.47725	0.000790769	-0.106634	0.635163	-0.0994771	0.653034	-0.1491	0.852788
Only overlapping	TMEM45A	0.856061	0.0013931	0.594676	0.000641006	0.618116	0.000457594	0.455602	0.0711828	-0.261385	0.561249	-0.237946	0.616905	-0.400459	0.794372
Only overlapping	RASL12	0.629166	0.00011156	0.570757	1.86666e-05	0.586258	9.57217e-06	0.478781	0.0193436	-0.0584095	0.888492	-0.042908	0.917997	-0.150385	0.907356
Only overlapping	KLRF1	0.765011	0.00317197	0.521104	0.00336002	0.530493	0.00281423	0.465393	0.0626623	-0.243908	0.615802	-0.234518	0.640059	-0.299618	0.877443
Only overlapping	CHORDC1	0.790799	0.000299441	0.597837	0.000158864	0.627349	0.000130523	0.422732	0.0644256	-0.192962	0.619192	-0.16345	0.706877	-0.368067	0.657168
Only overlapping	CEMIP2	-0.893576	3.72831e-05	-0.659984	2.21356e-07	-0.688643	1.4201e-07	-0.489938	0.0142114	0.233592	0.405357	0.204932	0.494946	0.403637	0.60415
Only overlapping	PLAAT4	0.641598	0.000278582	0.54635	6.57088e-07	0.560607	3.052e-07	0.461756	0.00976058	-0.0952481	0.762495	-0.0809908	0.804063	-0.179842	0.877443
Only overlapping	SLC7A7	-0.784139	0.0111817	-0.599858	0.0103484	-0.596213	0.0115668	-0.621488	0.0505898	0.184281	0.802254	0.187927	0.801418	0.162651	0.95764
Only overlapping	ADAMTS5	0.713062	0.0299754	0.491007	0.0208819	0.541296	0.0110602	0.192624	0.654502	-0.222055	0.675984	-0.171765	0.764851	-0.520438	0.671524
Only overlapping	TRPC6	0.783565	0.00433953	0.644298	0.000507937	0.696258	0.000206936	0.336001	0.167956	-0.139267	0.813094	-0.0873073	0.890431	-0.447564	0.765905
Only overlapping	CTSC	1.19679	0.000221474	0.509442	0.0412291	0.497642	0.0494252	0.579451	0.103146	-0.687347	0.167495	-0.699147	0.162687	-0.617338	0.692502

## Sheet: Glom_Overlapping; direct
Classificaton	Cohort vs healthy									Cohort vs CKD_T2D
	Gene name	CKD_T2D		CKD		Autoimmune		Hypertension		CKD		Autoimmune		Hypertension
		LogFC	Adj. P value	LogFC	Adj. P value	LogFC	Adj. P value	LogFC	Adj. P value	LogFC	Adj. P value	LogFC	Adj. P value	LogFC	Adj. P value
Overlapping; direct	C1QA	2.66829	2.59384e-07	1.05753	0.00242425	0.998233	0.00227263	1.40939	0.0125597	-1.61075	0.0133812	-1.67006	0.00574727	-1.2589	0.673652
Overlapping; direct	C1QB	2.56545	1.73654e-06	0.959968	0.00714402	0.899835	0.00811106	1.31676	0.0139457	-1.60548	0.0195294	-1.66562	0.0106628	-1.2487	0.692502
Overlapping; direct	NNMT	2.3302	3.65601e-06	0.815775	0.0186644	0.769859	0.0225004	1.0882	0.0252697	-1.51443	0.0225177	-1.56034	0.0163987	-1.242	0.671498
Overlapping; direct	CXCL6	2.44034	1.16473e-05	0.938762	0.0105865	0.912842	0.0116208	1.09255	0.0352336	-1.50158	0.0361916	-1.5275	0.0303547	-1.34778	0.666503
Overlapping; direct	MS4A4A	2.08539	2.53279e-07	0.638114	0.0373529	0.608971	0.0422878	0.811027	0.0460089	-1.44727	0.0115124	-1.47642	0.0082688	-1.27436	0.602228
Overlapping; direct	COMP	1.8887	4.9938e-05	0.485671	0.0144121	0.462229	0.0175192	0.624763	0.0237435	-1.40303	0.000478017	-1.42647	0.000381879	-1.26394	0.596999
Overlapping; direct	VSIG4	1.99047	5.16714e-07	0.620108	0.0387522	0.575369	0.0498534	0.885559	0.0303931	-1.37036	0.0133812	-1.4151	0.00865691	-1.10491	0.657168
Overlapping; direct	COL15A1	2.03188	5.18415e-07	0.727897	0.00638984	0.754259	0.00375628	0.571477	0.180171	-1.30399	0.00548501	-1.27763	0.00571716	-1.46041	0.526816
Overlapping; direct	MS4A6A	2.06758	1.51443e-07	0.770197	0.00153654	0.746971	0.00160334	0.908004	0.0085165	-1.29739	0.00374121	-1.32061	0.00306821	-1.15958	0.596999
Overlapping; direct	MEST	2.00992	9.05405e-05	0.716923	0.0248311	0.725478	0.0215387	0.666164	0.21052	-1.293	0.0254032	-1.28445	0.0250702	-1.34376	0.596999
Overlapping; direct	COL1A2	2.72922	3.68428e-07	1.43933	1.53785e-05	1.45959	1.21202e-05	1.31914	0.00642317	-1.28989	0.0380164	-1.26963	0.0415087	-1.41008	0.596552
Overlapping; direct	THBS2	1.77361	1.84225e-05	0.523776	0.0124044	0.509947	0.0133421	0.605828	0.0445194	-1.24983	0.0017749	-1.26366	0.00202123	-1.16778	0.596552
Overlapping; direct	TGFBI	2.5496	2.01234e-11	1.34203	1.59213e-05	1.3759	1.16084e-05	1.14106	0.00298303	-1.20757	0.0341443	-1.1737	0.0415087	-1.40854	0.497932
Overlapping; direct	IGFBP6	1.8135	4.88246e-08	0.755785	0.00060024	0.744089	0.0007186	0.825183	0.00422361	-1.05772	0.01014	-1.06941	0.00907619	-0.988321	0.582338
Overlapping; direct	TYROBP	2.45353	3.96017e-08	1.40687	2.32119e-06	1.39026	2.25727e-06	1.5054	0.00163159	-1.04666	0.0518032	-1.06326	0.0415406	-0.948124	0.666503
Overlapping; direct	CCL2	1.81305	9.6731e-06	0.787745	0.00137036	0.774598	0.00194621	0.865751	0.0172104	-1.0253	0.0219724	-1.03845	0.0223105	-0.947299	0.596999
Overlapping; direct	CXCL1	1.68248	1.32015e-05	0.678161	0.00293132	0.659337	0.0037443	0.789856	0.0156717	-1.00432	0.0210322	-1.02314	0.0192234	-0.892624	0.661825
Overlapping; direct	AEBP1	1.5345	1.32049e-05	0.533048	0.0153697	0.514717	0.0186524	0.641815	0.0480374	-1.00146	0.0133812	-1.01979	0.0108217	-0.892689	0.617038
Overlapping; direct	CD36	1.93592	2.30153e-09	0.971543	0.000117103	0.947572	3.41861e-05	1.11377	0.0109429	-0.964373	0.0436718	-0.988344	0.0204477	-0.822148	0.728758
Overlapping; direct	KRT17	1.28806	2.76594e-06	0.376632	0.0114375	0.352445	0.0116208	0.520141	0.0330288	-0.911426	0.000926852	-0.935613	0.000350524	-0.767916	0.602228
Overlapping; direct	CD14	1.78222	1.39263e-07	0.886938	9.96151e-05	0.862657	9.33911e-05	1.031	0.00364124	-0.895287	0.0381857	-0.919567	0.0258973	-0.751222	0.673652
Overlapping; direct	CX3CR1	2.8183	1.55874e-10	1.9288	8.13467e-13	1.95043	1.0502e-13	1.80049	0.00018852	-0.889495	0.0433484	-0.86787	0.0352775	-1.01781	0.596999
Overlapping; direct	CFD	1.72016	9.94027e-08	0.886971	4.20084e-05	0.865644	5.85904e-05	1.01351	0.00109051	-0.833187	0.0403405	-0.854514	0.0350594	-0.706645	0.666503
Overlapping; direct	CSF1R	1.62496	2.0822e-08	0.848981	1.37634e-05	0.83874	1.91417e-05	0.909744	0.000415076	-0.775976	0.036719	-0.786217	0.0352775	-0.715213	0.625379
Overlapping; direct	PLA2G4A	1.31956	1.0103e-05	0.549191	0.000795571	0.55695	0.000861439	0.503155	0.0588326	-0.770371	0.00508696	-0.762612	0.00713301	-0.816408	0.526816
Overlapping; direct	ITGAM	1.45522	6.86291e-06	0.687205	0.000927056	0.668942	0.00089743	0.79557	0.0139024	-0.768013	0.0582096	-0.786277	0.0446423	-0.659649	0.715854
Overlapping; direct	ARL4C	1.47292	6.72707e-07	0.719342	0.000151793	0.718316	0.000182178	0.725432	0.00422361	-0.753581	0.0385885	-0.754608	0.0415087	-0.747491	0.602228
Overlapping; direct	P2RY13	1.51546	5.77491e-08	0.766611	6.78945e-05	0.764175	6.33314e-05	0.781066	0.0056054	-0.748853	0.03614	-0.751289	0.0327946	-0.734398	0.602228
Overlapping; direct	PYCARD	1.89543	1.14559e-08	1.15456	7.33634e-09	1.12827	1.18883e-08	1.31056	3.14028e-05	-0.74087	0.0381857	-0.767163	0.0285233	-0.584868	0.673652
Overlapping; direct	HOPX	1.27841	2.66227e-05	0.541565	0.00702088	0.547912	0.00582723	0.503908	0.123849	-0.736847	0.0467654	-0.7305	0.0453153	-0.774505	0.60415
Overlapping; direct	LY96	1.59385	1.15823e-07	0.859294	1.5019e-05	0.852082	1.60106e-05	0.902086	0.00259652	-0.734555	0.0437557	-0.741767	0.0410437	-0.691763	0.62742
Overlapping; direct	CCR1	1.30441	6.74205e-08	0.62607	6.94579e-05	0.596557	0.00012926	0.801179	0.00026561	-0.678336	0.0223556	-0.707849	0.0162008	-0.503227	0.673652
Overlapping; direct	ITIH3	1.2982	2.25177e-08	0.632011	0.000109938	0.634146	0.000115146	0.619345	0.00851264	-0.66619	0.021954	-0.664056	0.0223105	-0.678856	0.526816
Overlapping; direct	KCNK15	1.08906	5.19326e-05	0.438685	0.00944963	0.420144	0.0134182	0.548692	0.0250742	-0.65037	0.0428144	-0.668911	0.0383392	-0.540363	0.673652
Overlapping; direct	UCP2	1.40014	2.42089e-07	0.767715	1.05099e-05	0.759186	4.32521e-06	0.818318	0.00373327	-0.632423	0.0661886	-0.640951	0.0466547	-0.581819	0.721748
Overlapping; direct	TNFAIP8	1.42542	1.82519e-07	0.793156	3.83525e-07	0.794583	1.41838e-07	0.784687	0.00391024	-0.632264	0.0225177	-0.630837	0.0172997	-0.640733	0.62742
Overlapping; direct	CD44	1.24432	1.69551e-08	0.625996	2.73806e-05	0.604709	6.07463e-05	0.752303	5.95351e-05	-0.618328	0.0294191	-0.639616	0.0258973	-0.492022	0.666273
Overlapping; direct	ACTN1	1.3906	6.74205e-08	0.777617	3.8121e-07	0.789681	1.20997e-07	0.706039	0.00354196	-0.612987	0.0296738	-0.600923	0.0277068	-0.684565	0.596999
Overlapping; direct	VEGFC	1.35699	1.02855e-06	0.752283	9.40543e-06	0.770866	5.74148e-06	0.642026	0.0166614	-0.604703	0.0482273	-0.58612	0.0559297	-0.71496	0.582338
Overlapping; direct	LY86	1.04152	2.39214e-06	0.457708	0.00153522	0.440259	0.00176836	0.561237	0.00715096	-0.583812	0.0393389	-0.60126	0.0298464	-0.480283	0.695591
Overlapping; direct	LTB	1.20377	3.32159e-05	0.633109	4.5803e-05	0.626755	7.66839e-06	0.670811	0.0194576	-0.570658	0.0781757	-0.577012	0.0485357	-0.532957	0.794009
Overlapping; direct	PTPRE	1.1003	2.42795e-07	0.550877	0.000226819	0.540221	0.000254223	0.614102	0.00460651	-0.549427	0.0557622	-0.560082	0.045923	-0.486201	0.671498
Overlapping; direct	PMP22	1.03723	1.65277e-07	0.498329	0.000423668	0.502912	0.00045847	0.471136	0.00822733	-0.5389	0.0439981	-0.534317	0.0525789	-0.566093	0.582338
Overlapping; direct	ADAP2	0.92019	1.20415e-05	0.389074	0.0066569	0.36784	0.00777747	0.515064	0.0153807	-0.531116	0.0661886	-0.55235	0.0454071	-0.405126	0.772106
Overlapping; direct	CORO1C	1.04296	9.56456e-08	0.522963	5.78535e-05	0.540731	5.29382e-05	0.417539	0.00982413	-0.519992	0.0296738	-0.502224	0.0429728	-0.625416	0.497932
Overlapping; direct	P2RX5	0.915702	3.40887e-05	0.396497	0.00662171	0.370262	0.00737853	0.552153	0.0179252	-0.519206	0.0788089	-0.54544	0.0478409	-0.363549	0.831483
Overlapping; direct	CD248	1.13898	3.65433e-09	0.625622	2.21953e-06	0.634496	1.84194e-06	0.572966	0.0013058	-0.513362	0.0361916	-0.504487	0.0410437	-0.566018	0.547975
Overlapping; direct	CCR2	0.96627	1.02037e-05	0.455273	0.00034288	0.438891	0.00053281	0.552477	0.000959847	-0.510996	0.0501687	-0.527379	0.0444001	-0.413793	0.728758
Overlapping; direct	MARCKS	0.912233	1.96651e-05	0.411932	6.94505e-05	0.395398	0.00024023	0.510036	0.00164679	-0.500301	0.00548501	-0.516836	0.00635173	-0.402198	0.603761
Overlapping; direct	GNA15	0.922835	9.06168e-08	0.430087	0.00044742	0.397467	0.000749069	0.62363	0.000639392	-0.492749	0.0366196	-0.525368	0.0188766	-0.299206	0.794372
Overlapping; direct	CCDC91	-1.1083	1.77535e-08	-0.591454	9.09066e-07	-0.591143	3.76542e-07	-0.593301	0.00389432	0.516843	0.0135002	0.517155	0.00911604	0.514997	0.596999
Overlapping; direct	USP46	-1.05221	7.46295e-06	-0.500314	0.000116789	-0.509316	0.000107665	-0.4469	0.0153079	0.5519	0.0246782	0.542898	0.0320707	0.605314	0.596552
Overlapping; direct	ANKS1B	-1.29395	1.9947e-05	-0.726875	2.73301e-08	-0.702444	3.45903e-07	-0.871832	0.000152646	0.567075	0.00846481	0.591506	0.00981987	0.422118	0.666503
Overlapping; direct	GHR	-1.21793	8.24894e-07	-0.605524	2.91435e-05	-0.624023	2.42402e-05	-0.49576	0.00887523	0.612406	0.0234363	0.593907	0.0349977	0.72217	0.526816
Overlapping; direct	C1orf21	-1.35861	4.95975e-07	-0.685973	8.74431e-05	-0.700555	4.46436e-05	-0.599453	0.0356251	0.67264	0.0336707	0.658058	0.0320707	0.75916	0.582338
Overlapping; direct	CA2	-1.37118	5.77955e-07	-0.6468	0.00105146	-0.644072	0.000982861	-0.662987	0.0204966	0.724377	0.0542543	0.727105	0.0490174	0.70819	0.62742

## Sheet: Glom_Not DEG
Classificaton	Cohort vs healthy									Cohort vs CKD_T2D
	Gene name	CKD_T2D		CKD		Autoimmune		Hypertension		CKD		Autoimmune		Hypertension
		LogFC	Adj. P value	LogFC	Adj. P value	LogFC	Adj. P value	LogFC	Adj. P value	LogFC	Adj. P value	LogFC	Adj. P value	LogFC	Adj. P value
Not DEG	2007-09-01	-0.508002	0.00045846	-0.329919	0.00123056	-0.320838	0.00123314	-0.3838	0.026834	#N/A	#N/A	0.187165	0.428144	0.124202	0.916864
Not DEG	2011-09-01	-0.527104	1.98699e-05	-0.224248	0.000878018	-0.221232	0.000884748	-0.242144	0.0344776	#N/A	#N/A	0.305872	0.0106628	0.284961	0.625379
Not DEG	MYMX	-0.160551	0.127863	-0.120868	0.0799211	-0.122914	0.0737468	-0.108727	0.386517	0.0396831	0.846053	0.0376368	0.858108	0.0518241	0.948619
Not DEG	KANSL1L	-0.308436	3.39421e-05	-0.217081	0.00283616	-0.205565	0.00584462	-0.285411	0.0022242	0.0913544	0.629382	0.102871	0.589253	0.0230248	0.974465
Not DEG	SLC12A8	0.485453	0.000940678	0.188339	0.0140571	0.185104	0.0200736	0.207534	0.0489351	-0.297115	0.0518032	-0.30035	0.0620257	-0.277919	0.671498
Not DEG	TTC26	0.291518	0.00231398	0.147618	0.0296545	0.149822	0.028541	0.134539	0.216325	-0.1439	0.338568	-0.141696	0.356111	-0.156979	0.751788
Not DEG	E2F8	0.309386	0.000931848	0.237083	0.000277043	0.221304	0.000963865	0.330705	0.000162376	-0.072303	0.697278	-0.0880819	0.628702	0.0213185	0.977196
Not DEG	UBA6	0.0871806	0.503696	0.123202	0.0756719	0.139198	0.0433924	0.0282928	0.85325	0.0360214	0.865429	0.0520174	0.799394	-0.0588878	0.942585
Not DEG	TMEM223	0.213535	0.056455	0.281524	0.000247316	0.287339	0.000273602	0.247018	0.0388466	0.0679892	0.750493	0.0738047	0.736822	0.0334839	0.971851
Not DEG	PLEKHG3	-0.187352	0.055735	-0.141046	0.00761915	-0.139945	0.00842139	-0.147577	0.148449	0.046306	0.750924	0.0474067	0.746088	0.0397749	0.956821
Not DEG	FAM234B	-0.0898487	0.481997	-0.105378	0.132363	-0.11882	0.0837249	-0.0256227	0.867056	-0.0155298	0.949268	-0.0289717	0.896353	0.064226	0.942332
Not DEG	KIAA0922	0.408936	0.0038021	0.328988	0.000533141	0.321068	0.000735144	0.375976	0.00509523	-0.0799484	0.792074	-0.0878677	0.773901	-0.0329604	0.984752
Not DEG	VWA8	-0.19884	0.0801848	-0.144972	0.0759858	-0.141827	0.0981404	-0.163632	0.121189	0.0538677	0.828203	0.0570126	0.829649	0.0352079	0.971851
Not DEG	VPS37C	-0.00485119	0.962319	0.097357	0.0511188	0.0947419	0.0607372	0.112873	0.226251	0.102208	0.323204	0.0995931	0.344388	0.117724	0.754536
Not DEG	C2orf72	-0.188295	0.0272714	-0.0978973	0.0537087	-0.106165	0.0439976	-0.0488413	0.49197	0.0903981	0.49255	0.0821302	0.567326	0.139454	0.736996
Not DEG	LILRA5	0.223663	0.00405759	0.254688	0.00922572	0.24716	0.0103542	0.299356	0.0313768	0.0310254	0.920387	0.0234971	0.943672	0.0756929	0.941479
Not DEG	CCDC69	0.456813	0.00202215	0.36522	0.000599049	0.352594	0.000862607	0.440136	0.00509523	-0.0915933	0.77666	-0.10422	0.744868	-0.0166775	0.993798
Not DEG	CCDC85C	0.0356794	0.855033	0.199535	0.0600856	0.212774	0.0470325	0.120983	0.469449	0.163856	0.547896	0.177095	0.523916	0.0853034	0.94709
Not DEG	USP27X	-0.167479	0.0108461	-0.0893365	0.0283388	-0.0885414	0.03199	-0.094054	0.13184	0.0781422	0.449648	0.0789373	0.456137	0.0734247	0.871851
Not DEG	ARHGAP32	-0.216291	0.0119714	-0.139584	0.0222861	-0.141173	0.0220853	-0.130157	0.191069	0.0767064	0.62107	0.0751175	0.63555	0.0861337	0.881088
Not DEG	ZNF839	-0.108195	0.12444	-0.0800287	0.0757623	-0.0827648	0.0664376	-0.0637942	0.401652	0.028166	0.841905	0.0254298	0.863181	0.0444004	0.940768
Not DEG	CLCA1	-0.236753	0.00487538	-0.161276	0.00387914	-0.167231	0.00322364	-0.12594	0.149138	0.0754773	0.596496	0.0695218	0.646919	0.110813	0.830812
Not DEG	CENPX	0.232706	0.0543677	0.288051	8.98195e-05	0.291965	0.000135396	0.264828	0.0135937	0.0553457	0.805127	0.0592597	0.800683	0.0321226	0.974244
Not DEG	ZBBX	0.120729	0.104876	0.0812943	0.10235	0.0837888	0.0959684	0.0664939	0.365026	-0.0394347	0.800376	-0.0369403	0.820297	-0.0542352	0.930575
Not DEG	BBIP1	0.133858	0.173915	0.140781	0.0663185	0.153757	0.0457254	0.0637955	0.617873	0.00692337	0.979213	0.0198985	0.93912	-0.0700625	0.927266
Not DEG	PHF20L1	0.0262199	0.786809	0.0765151	0.107221	0.0823968	0.0881322	0.0416168	0.594755	0.0502952	0.719019	0.0561769	0.694179	0.0153968	0.986956
Not DEG	RABGAP1L	-0.266629	0.00508308	-0.230026	0.000671774	-0.23842	0.000435473	-0.180219	0.0976571	0.0366027	0.862978	0.0282083	0.896224	0.0864095	0.90414
Not DEG	C11orf95	0.170397	0.0689843	0.256279	0.000979712	0.254776	0.00117448	0.265194	0.0159491	0.0858815	0.693484	0.084379	0.706777	0.0947963	0.90414
Not DEG	ZNF587B	0.210676	0.136817	0.186435	0.0605259	0.197417	0.0464908	0.121273	0.474844	-0.024241	0.941318	-0.0132587	0.970907	-0.0894029	0.937115
Not DEG	AGPS	0.202167	0.0895614	0.186915	0.072421	0.206984	0.0548548	0.0678396	0.583421	-0.0152513	0.967754	0.00481768	0.98999	-0.134327	0.85682
Not DEG	UBXN8	0.454091	1.02589e-06	0.339331	2.35249e-06	0.346666	3.2602e-06	0.29581	0.00148863	-0.11476	0.508904	-0.107425	0.563898	-0.158281	0.695591
Not DEG	KIF2A	0.276633	0.00916307	0.224089	0.000761295	0.230212	0.00054383	0.187761	0.0524162	-0.052544	0.808036	-0.0464213	0.836712	-0.088872	0.920736
Not DEG	TK2	0.158868	0.016674	0.0946491	0.0281287	0.0923481	0.0320095	0.108302	0.147598	-0.064219	0.546299	-0.0665201	0.534835	-0.050566	0.922858
Not DEG	HAX1	0.299821	0.0342683	0.27029	0.00292663	0.264057	0.00542034	0.307275	0.0116982	-0.0295303	0.919824	-0.0357636	0.909964	0.00745388	0.99697
Not DEG	EYA2	-0.408084	0.0431359	-0.251299	0.0565562	-0.239501	0.0707218	-0.321301	0.124552	0.156785	0.654678	0.168583	0.6251	0.0867831	0.961512
Not DEG	AIP	0.193515	0.0229699	0.173627	0.00294125	0.170729	0.00573366	0.190819	0.013177	-0.0198878	0.915114	-0.0227853	0.909868	-0.00269593	0.997747
Not DEG	GTPBP1	-0.223847	0.0158869	-0.144224	0.00565338	-0.146975	0.00592285	-0.127902	0.134945	0.0796234	0.550953	0.0768726	0.583126	0.0959451	0.854443
Not DEG	STXBP3	-0.377581	0.00432337	-0.212979	0.00989392	-0.211761	0.00930503	-0.220208	0.119855	0.164602	0.402827	0.16582	0.396141	0.157374	0.850358
Not DEG	MASP2	-0.141824	0.0352929	-0.0767308	0.0474638	-0.0811887	0.0341782	-0.0502803	0.490513	0.0650932	0.502679	0.0606353	0.54694	0.0915437	0.833932
Not DEG	AP4M1	0.309962	0.0273376	0.256664	0.00196599	0.254564	0.00237261	0.269123	0.0349707	-0.0532988	0.842513	-0.0553987	0.842481	-0.0408395	0.974465
Not DEG	RAB27B	0.0759472	0.139273	0.0634678	0.0429314	0.0603787	0.0606802	0.0817966	0.134578	-0.0124794	0.896311	-0.0155685	0.87623	0.00584938	0.992977
Not DEG	TLR4	0.228519	0.0637499	0.216552	0.0550148	0.225348	0.048696	0.16436	0.267209	-0.0119669	0.977909	-0.00317067	0.993409	-0.0641582	0.962947
Not DEG	RHOD	0.285131	0.000502325	0.140414	0.0219722	0.139573	0.0238292	0.145402	0.116453	-0.144717	0.272499	-0.145558	0.274709	-0.13973	0.766881
Not DEG	LGALS8	0.00185058	0.994113	0.185428	0.10075	0.197996	0.0774956	0.110858	0.545622	0.183578	0.536625	0.196146	0.514411	0.109008	0.942332
Not DEG	PSMD12	0.242739	0.0669144	0.303967	0.000971904	0.31263	0.000990041	0.252568	0.0453495	0.0612279	0.833187	0.0698908	0.814575	0.00982852	0.995739
Not DEG	PSMD9	0.109705	0.171342	0.110145	0.0719303	0.11121	0.0731819	0.103826	0.263695	0.000439481	0.997676	0.00150444	0.993795	-0.00587928	0.996046
Not DEG	RNF103	-0.127844	0.141275	0.0982756	0.0676297	0.0967834	0.0763214	0.107129	0.222261	0.22612	0.0172888	0.224628	0.020862	0.234973	0.59379
Not DEG	BMPR1B	-0.197801	0.100263	-0.236293	0.00229557	-0.232895	0.00386904	-0.256452	0.0256615	-0.0384918	0.871204	-0.0350942	0.891107	-0.058651	0.941442
Not DEG	F2RL2	0.303029	0.000336342	0.189433	0.000626631	0.176717	0.00228226	0.264884	0.000346378	-0.113596	0.387785	-0.126312	0.344388	-0.0381456	0.942456
Not DEG	MEN1	0.203383	0.0321341	0.115894	0.0346929	0.113177	0.0409307	0.132015	0.168806	-0.0874891	0.515236	-0.0902062	0.509501	-0.0713683	0.910829
Not DEG	CBX4	0.204759	0.00863758	0.209218	0.000108674	0.206815	0.000254596	0.223474	0.0044543	0.00445863	0.980856	0.00205582	0.990711	0.0187153	0.974465
Not DEG	PGRMC1	-0.0668358	0.526852	-0.13919	0.0441807	-0.131031	0.057755	-0.187599	0.0748528	-0.0723539	0.714039	-0.064195	0.753249	-0.120763	0.859662
Not DEG	DFFA	0.221886	0.00479679	0.201589	2.45397e-05	0.209816	1.3466e-05	0.152771	0.042249	-0.0202975	0.894738	-0.0120699	0.94337	-0.0691145	0.90414
Not DEG	RFXAP	-0.275496	0.000202828	-0.109974	0.018569	-0.112146	0.02003	-0.0970867	0.174718	0.165522	0.0557805	0.16335	0.0696148	0.178409	0.596999
Not DEG	CACNB4	-0.218296	0.00752136	-0.196402	0.000465429	-0.193457	0.000857556	-0.213877	0.00743992	0.0218938	0.902101	0.024839	0.896224	0.00441867	0.99697
Not DEG	WWP2	-0.113263	0.137258	-0.108689	0.0216267	-0.110235	0.0249854	-0.0995147	0.197539	0.00457385	0.97857	0.00302767	0.986803	0.0137478	0.982188
Not DEG	ETV2	0.288556	0.0216484	0.211364	0.00591811	0.218856	0.00446386	0.16691	0.107546	-0.0771927	0.752265	-0.0697004	0.791055	-0.121647	0.90519
Not DEG	UPK1A	0.115398	0.288813	0.196867	0.0253058	0.20365	0.0203891	0.156625	0.225885	0.0814691	0.75197	0.0882515	0.732592	0.0412266	0.973997
Not DEG	ARNTL	0.466392	0.00682931	0.258995	0.064548	0.26066	0.0633233	0.249111	0.252041	-0.207398	0.543628	-0.205732	0.554463	-0.217281	0.848695
Not DEG	SLC28A1	-0.376805	0.0075467	-0.216695	0.0603238	-0.209152	0.0783037	-0.261448	0.0547536	0.16011	0.593469	0.167653	0.594227	0.115356	0.921685
Not DEG	SULT1C2	-0.456675	0.0752231	-0.498198	0.013462	-0.489117	0.014461	-0.552077	0.0542663	-0.0415228	0.955375	-0.0324419	0.965276	-0.0954024	0.974244
Not DEG	WASL	-0.377686	6.11416e-05	-0.244246	8.80862e-05	-0.227954	0.000432507	-0.340913	0.000200717	0.13344	0.32043	0.149732	0.266219	0.0367734	0.942332
Not DEG	IGF2BP3	0.0676592	0.342433	0.144653	0.000456146	0.150858	0.000416211	0.107836	0.0800628	0.0769937	0.452924	0.0831988	0.428618	0.040177	0.938597
Not DEG	DNM1L	0.293196	0.0124967	0.272951	0.00252345	0.291803	0.00149014	0.161092	0.169861	-0.020245	0.951349	-0.00139244	0.995871	-0.132103	0.873977
Not DEG	TRAF5	-0.103833	0.491248	-0.15356	0.108744	-0.17517	0.0633029	-0.0253427	0.90041	-0.0497266	0.865429	-0.0713363	0.798678	0.0784908	0.941795
Not DEG	AGRN	-0.142654	0.226367	-0.132149	0.0859855	-0.133542	0.0866772	-0.123885	0.376384	0.0105054	0.966843	0.00911257	0.972194	0.0187692	0.986084
Not DEG	PLOD2	0.216869	0.164228	0.235331	0.0399414	0.249183	0.0296858	0.153143	0.362902	0.0184619	0.96501	0.0323137	0.936723	-0.0637259	0.970416
Not DEG	BTN3A1	0.120163	0.19713	0.273419	0.0015218	0.285758	0.000878934	0.200208	0.116672	0.153256	0.467831	0.165595	0.417672	0.0800457	0.927266
Not DEG	PSMD14	0.244861	0.0442574	0.180768	0.0134913	0.190685	0.010493	0.121928	0.291672	-0.0640931	0.770798	-0.0541761	0.820022	-0.122934	0.868504
Not DEG	BIN1	-0.137766	0.34267	-0.253513	0.0417715	-0.249199	0.0467276	-0.279107	0.119492	-0.115746	0.741818	-0.111433	0.759205	-0.14134	0.90414
Not DEG	STK25	0.155311	0.139177	0.157251	0.0259423	0.159134	0.0269793	0.146078	0.207862	0.00193931	0.99372	0.0038224	0.988897	-0.00923368	0.993798
Not DEG	CHL1	0.0561222	0.833371	-0.244421	0.058464	-0.246619	0.0573549	-0.231384	0.2651	-0.300543	0.317671	-0.302741	0.322315	-0.287506	0.839914
Not DEG	PES1	0.247829	0.0540418	0.216971	0.0230082	0.22655	0.0200692	0.160135	0.255174	-0.0308584	0.917681	-0.0212793	0.949875	-0.0876943	0.927266
Not DEG	CACNA1A	0.0601897	0.413349	0.120628	0.00486874	0.123156	0.00482434	0.105625	0.115347	0.0604379	0.591244	0.0629665	0.589253	0.0454351	0.935025
Not DEG	SDCBP	0.403958	0.000132284	0.282127	0.000176586	0.292946	0.000130124	0.217934	0.064996	-0.121831	0.490833	-0.111012	0.546216	-0.186024	0.673652
Not DEG	PITPNM1	0.242855	0.0164051	0.208845	0.00202154	0.209422	0.00221597	0.205422	0.0534161	-0.0340105	0.872377	-0.0334336	0.880396	-0.0374337	0.970416
Not DEG	NOP56	0.159399	0.143968	0.162101	0.024067	0.170064	0.0197201	0.114855	0.318006	0.00270222	0.99266	0.0106651	0.967657	-0.044544	0.963782
Not DEG	RNASET2	0.479948	0.000174661	0.21225	0.0239017	0.199313	0.0315109	0.289007	0.0486731	-0.267698	0.156825	-0.280634	0.122918	-0.190941	0.831483
Not DEG	MFNG	0.440867	0.010788	0.477124	2.7139e-06	0.480638	4.18604e-06	0.456272	0.00140024	0.0362568	0.91515	0.0397711	0.91093	0.0154053	0.994353
Not DEG	ACKR2	-0.253084	0.00805816	-0.143997	0.0185259	-0.147604	0.0198331	-0.122598	0.189407	0.109087	0.462015	0.10548	0.500893	0.130486	0.781009
Not DEG	PEX7	-0.223212	0.0448789	-0.211478	0.0111693	-0.216355	0.00878398	-0.182545	0.155623	0.0117338	0.969202	0.00685727	0.983801	0.0406676	0.973997
Not DEG	E2F3	0.389813	0.000371289	0.25146	0.000163895	0.257093	0.000137329	0.218039	0.0383236	-0.138353	0.378764	-0.13272	0.416754	-0.171775	0.757785
Not DEG	WNT10B	-0.279752	0.0220555	-0.2372	0.00241364	-0.242566	0.00262586	-0.205361	0.0817674	0.0425525	0.863503	0.0371864	0.88448	0.0743914	0.927266
Not DEG	CES2	-0.449261	0.00437778	-0.336191	0.0158708	-0.33156	0.0161544	-0.363665	0.0717205	0.113071	0.789919	0.117701	0.783259	0.0855964	0.964374
Not DEG	FBP2	-0.128501	0.141908	-0.0928742	0.0758129	-0.0981871	0.0677861	-0.0613515	0.525626	0.035627	0.813094	0.0303142	0.851249	0.0671498	0.893224
Not DEG	ACACB	-0.35037	0.0174916	-0.200809	0.0533447	-0.215183	0.0403874	-0.115525	0.472046	0.14956	0.573197	0.135187	0.628702	0.234845	0.781009
Not DEG	PDXK	0.226302	0.00900081	0.175203	0.0166704	0.175914	0.0178981	0.170984	0.099504	-0.051099	0.817728	-0.0503878	0.826993	-0.0553185	0.941479
Not DEG	PLPP1	0.0582138	0.679767	0.202396	0.0388265	0.208013	0.0416444	0.169067	0.195941	0.144182	0.552653	0.149799	0.559018	0.110854	0.886118
Not DEG	SOCS2	-0.375555	0.0134291	-0.331625	0.00135076	-0.330314	0.0015772	-0.339404	0.021566	0.0439296	0.896969	0.0452407	0.897474	0.0361504	0.980447
Not DEG	SDHD	-0.295858	0.0114316	-0.198674	0.00718257	-0.196325	0.00838678	-0.212608	0.0862779	0.0971843	0.602506	0.0995328	0.599516	0.0832497	0.921485
Not DEG	PTPRT	-0.308502	0.00561948	-0.215282	0.000663432	-0.218909	0.000642876	-0.193766	0.0873482	0.0932197	0.540613	0.0895932	0.569081	0.114737	0.843816
Not DEG	C2CD2L	0.215728	0.016486	0.190035	0.00109204	0.186765	0.0017763	0.209439	0.0222464	-0.0256926	0.888707	-0.0289629	0.879023	-0.00628847	0.994965
Not DEG	NEMP1	0.157027	0.0697184	0.122425	0.0544263	0.129042	0.0441194	0.083158	0.367195	-0.0346024	0.866448	-0.0279845	0.896735	-0.0738689	0.918517
Not DEG	TXNDC9	0.273327	0.0147486	0.276406	0.000158182	0.291426	6.64671e-05	0.18729	0.112511	0.00307916	0.991817	0.0180987	0.943242	-0.086037	0.918465
Not DEG	SOCS6	-0.122596	0.227196	-0.119504	0.00489074	-0.115789	0.00725001	-0.141549	0.0474088	0.0030922	0.986295	0.00680753	0.970707	-0.0189521	0.985937
Not DEG	GAPDHS	-0.091001	0.315519	-0.0963581	0.0736236	-0.101792	0.0627123	-0.064117	0.517101	-0.00535711	0.978287	-0.010791	0.954096	0.026884	0.971851
Not DEG	HSPB6	-0.0324013	0.816504	-0.122711	0.0945519	-0.127673	0.0891341	-0.093266	0.416438	-0.0903095	0.648496	-0.0952722	0.636973	-0.0608647	0.944025
Not DEG	ARHGAP33	-0.0846646	0.234179	-0.0961918	0.0369135	-0.100295	0.0344848	-0.0718458	0.312336	-0.0115272	0.941318	-0.0156305	0.920989	0.0128188	0.986305
Not DEG	NDUFAB1	0.0977035	0.383807	0.118764	0.0398797	0.119222	0.0399881	0.116047	0.297632	0.0210605	0.904949	0.0215183	0.906409	0.0183439	0.986305
Not DEG	CYB561D2	0.195789	0.0899284	0.213894	0.000518846	0.213847	0.000663398	0.214173	0.0238421	0.0181057	0.934278	0.0180587	0.937432	0.018384	0.989068
Not DEG	COPE	0.334178	0.00375514	0.201932	0.0307173	0.184966	0.063892	0.302598	0.00588092	-0.132246	0.561907	-0.149212	0.540486	-0.0315806	0.96672
Not DEG	RFXANK	0.454069	0.0207709	0.318473	0.013319	0.308173	0.022066	0.379588	0.0278146	-0.135596	0.710147	-0.145896	0.703527	-0.0744811	0.960697
Not DEG	CTDSP2	0.044548	0.670103	0.0942975	0.0791651	0.0922793	0.096174	0.106272	0.178239	0.0497494	0.758758	0.0477312	0.785806	0.0617241	0.927392
Not DEG	CDC42EP2	-0.473901	0.00575825	-0.17877	0.0505744	-0.194721	0.036241	-0.0841248	0.568144	0.295131	0.11975	0.27918	0.16506	0.389777	0.625379
Not DEG	CDX4	-0.145817	0.0360778	-0.0799515	0.0878765	-0.0821683	0.0829437	-0.0667981	0.410148	0.0658657	0.561396	0.0636488	0.588277	0.079019	0.845753
Not DEG	KCNK3	0.221619	0.0348894	0.186538	0.00487163	0.182216	0.00581083	0.212186	0.0235602	-0.035081	0.876318	-0.0394037	0.867965	-0.00943293	0.994965
Not DEG	GOSR2	0.095395	0.236787	0.0927939	0.0429271	0.0932172	0.0447176	0.0902824	0.255652	-0.00260104	0.988635	-0.00217775	0.989512	-0.00511255	0.996046
Not DEG	TOR1A	0.0907385	0.233246	0.1001	0.0276618	0.0971724	0.0360491	0.117467	0.107341	0.00936109	0.953625	0.00643391	0.970419	0.026729	0.970416
Not DEG	TOR1B	0.290947	0.0176636	0.166959	0.034398	0.168517	0.0390845	0.157715	0.158384	-0.123988	0.536518	-0.12243	0.564315	-0.133231	0.847541
Not DEG	ADAM10	0.465582	0.0011142	0.229857	0.0106094	0.238007	0.00863793	0.1815	0.151957	-0.235725	0.247164	-0.227575	0.282605	-0.284082	0.706501
Not DEG	TP53I11	-0.0376293	0.63657	0.10272	0.0409689	0.102045	0.0490798	0.10673	0.133566	0.14035	0.172594	0.139674	0.19424	0.144359	0.673652
Not DEG	KMT2D	0.0995885	0.133989	0.0903197	0.0402318	0.0943635	0.034064	0.0663264	0.402639	-0.00926879	0.950871	-0.00522498	0.972564	-0.0332621	0.944025
Not DEG	ZNF197	0.296611	0.00129636	0.271153	1.16397e-05	0.280207	4.93523e-06	0.217428	0.020691	-0.0254584	0.899588	-0.0164038	0.93953	-0.0791826	0.917964
Not DEG	ITGB1BP1	0.205313	0.180306	0.282991	0.00419003	0.293967	0.00303652	0.217872	0.172999	0.0776779	0.796058	0.0886531	0.765348	0.0125584	0.994641
Not DEG	ACOT8	0.0390019	0.816381	0.193868	0.034558	0.190883	0.0457887	0.211582	0.0893131	0.154866	0.50216	0.151881	0.539653	0.17258	0.833932
Not DEG	CDIPT	0.0941229	0.479131	0.203997	0.000955446	0.210452	0.000791307	0.165696	0.145141	0.109874	0.4746	0.116329	0.449943	0.0715726	0.93222
Not DEG	PDCD5	0.175024	0.353867	0.278662	0.00818442	0.263561	0.0165891	0.368266	0.00948643	0.103639	0.743065	0.088537	0.801383	0.193242	0.844015
Not DEG	PRMT5	0.250995	0.0264815	0.163957	0.0432075	0.166886	0.0436444	0.146583	0.235807	-0.0870377	0.693137	-0.0841094	0.716849	-0.104413	0.890283
Not DEG	OVOL1	-0.216292	0.0878063	-0.144256	0.044579	-0.154466	0.0389045	-0.0836804	0.484177	0.0720356	0.718459	0.0618262	0.783259	0.132612	0.833932
Not DEG	CHEK1	0.242007	0.00116216	0.208699	0.000958041	0.201398	0.0026555	0.252015	4.91941e-05	-0.0333077	0.871204	-0.0406081	0.85596	0.0100081	0.991686
Not DEG	KIF3C	0.148534	0.113326	0.114389	0.0470274	0.113211	0.0458991	0.121376	0.240936	-0.0341449	0.847911	-0.0353225	0.842952	-0.0271578	0.974653
Not DEG	UNC13B	0.0523316	0.705079	0.184725	0.0127579	0.189034	0.0115929	0.159162	0.188566	0.132394	0.478063	0.136702	0.467363	0.106831	0.90414
Not DEG	TNFRSF10C	0.311708	0.00605698	0.215772	0.0048732	0.214739	0.00495234	0.221902	0.0681456	-0.0959358	0.642183	-0.0969689	0.637266	-0.089806	0.922987
Not DEG	PSMA7	0.394662	0.00212388	0.443157	8.45599e-08	0.448327	8.31742e-08	0.412482	0.00208172	0.0484954	0.843813	0.0536654	0.830906	0.0178203	0.991115
Not DEG	SCAMP3	0.152963	0.0991618	0.215858	0.000624004	0.219471	0.00069471	0.194418	0.0405912	0.0628947	0.723402	0.0665081	0.716483	0.041455	0.956821
Not DEG	PPEF1	-0.212098	0.0235736	-0.17889	0.000927056	-0.185422	0.000749069	-0.140133	0.135991	0.0332088	0.838965	0.0266768	0.877633	0.0719651	0.90414
Not DEG	BCKDK	0.0416486	0.688325	0.130202	0.0425128	0.129759	0.0491296	0.13283	0.150123	0.088553	0.588889	0.08811	0.611907	0.0911814	0.883932
Not DEG	IFIT3	0.253883	0.204507	0.273345	0.0878732	0.300765	0.0688231	0.110653	0.649243	0.0194623	0.972163	0.0468822	0.928485	-0.14323	0.90414
Not DEG	MGST3	0.273748	0.0368334	0.213686	0.00533771	0.212868	0.00613163	0.218541	0.0978275	-0.0600623	0.791561	-0.0608806	0.793967	-0.0552075	0.956821
Not DEG	GEMIN2	0.198814	0.0727643	0.158247	0.00818442	0.171064	0.00435756	0.0822031	0.431466	-0.0405664	0.83411	-0.02775	0.892819	-0.11661	0.861262
Not DEG	KLF11	0.0134662	0.927092	0.166341	0.0931892	0.173649	0.0811735	0.122984	0.441389	0.152875	0.516912	0.160182	0.503355	0.109518	0.90414
Not DEG	IKBKB	0.162906	0.0333881	0.197107	6.44624e-05	0.20292	6.90531e-05	0.16262	0.0323151	0.034201	0.814818	0.0400136	0.791241	-0.000286583	0.999786
Not DEG	TIMM23	0.282993	0.00500537	0.223381	0.0010478	0.232255	0.000728593	0.17073	0.10521	-0.0596119	0.767656	-0.0507381	0.811522	-0.112263	0.86191
Not DEG	HAT1	0.144744	0.306037	0.21254	0.0210043	0.221966	0.0170986	0.156613	0.28265	0.0677956	0.809378	0.0772214	0.786345	0.011869	0.994392
Not DEG	UBE2L6	0.146099	0.197818	0.27192	0.00565882	0.274134	0.00608998	0.258781	0.057128	0.125821	0.622087	0.128035	0.6251	0.112682	0.901704
Not DEG	TFEC	-0.25546	0.364134	-0.309449	0.110031	-0.318428	0.0938878	-0.256173	0.398129	-0.0539889	0.935495	-0.062968	0.922206	-0.0007133	0.999858
Not DEG	MYL12B	0.170319	0.167471	0.172143	0.00931115	0.177256	0.00881176	0.14181	0.186828	0.00182402	0.994173	0.00693633	0.979505	-0.028509	0.975711
Not DEG	LECT2	-0.102826	0.248685	-0.0909099	0.106301	-0.0970016	0.0859383	-0.0547659	0.621452	0.0119161	0.947205	0.00582444	0.976234	0.0480601	0.937638
Not DEG	HGS	0.150575	0.305963	0.176738	0.0740384	0.173555	0.0962133	0.195629	0.199959	0.0261634	0.930118	0.0229797	0.944073	0.0450536	0.955844
Not DEG	PPP1R12A	0.206426	0.0201378	0.168782	0.00870838	0.17562	0.00599648	0.128211	0.227313	-0.0376439	0.854008	-0.030806	0.881549	-0.0782151	0.912959
Not DEG	GAK	0.0628403	0.653441	0.122129	0.0648086	0.124259	0.0629609	0.109488	0.410239	0.0592883	0.740314	0.0614188	0.736007	0.0466475	0.95994
Not DEG	AZIN1	0.277882	0.0108448	0.164665	0.0447982	0.171011	0.040258	0.127015	0.266322	-0.113217	0.594467	-0.106871	0.63544	-0.150868	0.838506
Not DEG	HNRNPDL	-0.163795	0.0944602	-0.124296	0.0357302	-0.127288	0.0363981	-0.106541	0.313556	0.039499	0.81542	0.0365066	0.837964	0.0572536	0.925049
Not DEG	XPO1	0.140622	0.317526	0.182	0.034152	0.190058	0.0296795	0.134191	0.408459	0.0413781	0.866448	0.0494359	0.842952	-0.0064319	0.996928
Not DEG	BTAF1	0.328046	0.0180521	0.295652	0.0014069	0.303749	0.000954985	0.247609	0.101321	-0.0323941	0.913464	-0.0242969	0.939431	-0.0804371	0.942332
Not DEG	ZNF609	-0.277327	0.00075255	-0.109256	0.0312661	-0.111601	0.0296385	-0.0953403	0.248804	0.168071	0.0811893	0.165726	0.0924305	0.181987	0.657168
Not DEG	SPTBN2	-0.150487	0.191211	-0.147595	0.0391214	-0.15661	0.0307805	-0.0941092	0.462895	0.00289123	0.991818	-0.00612331	0.982238	0.0563775	0.942332
Not DEG	MAST4	-0.311218	0.0335117	-0.227615	0.0231707	-0.233382	0.0198189	-0.193396	0.272474	0.0836032	0.767656	0.0778359	0.789821	0.117823	0.905967
Not DEG	RIMBP2	0.112259	0.413522	-0.150431	0.0553248	-0.154533	0.0551507	-0.12609	0.291095	-0.26269	0.086061	-0.266792	0.0915764	-0.238349	0.692502
Not DEG	KHNYN	0.397545	1.8516e-06	0.303777	3.23741e-06	0.310846	2.84227e-06	0.261833	0.00477974	-0.0937682	0.559409	-0.086699	0.604135	-0.135712	0.762414
Not DEG	TECPR2	0.0929904	0.382017	0.115438	0.0457661	0.112627	0.0530179	0.132117	0.211718	0.0224474	0.899588	0.0196362	0.914079	0.039127	0.963111
Not DEG	PER2	-0.266525	0.0358763	-0.155498	0.0485403	-0.154093	0.0533283	-0.163834	0.218665	0.111027	0.567218	0.112432	0.57301	0.102691	0.90414
Not DEG	ZBTB5	0.0798229	0.449963	0.11396	0.0375864	0.117629	0.0292959	0.0921928	0.382543	0.0341373	0.841843	0.0378059	0.823825	0.0123699	0.992292
Not DEG	GARRE1	0.12495	0.45037	0.345982	0.00105146	0.360592	0.000741906	0.259298	0.0978118	0.221031	0.38218	0.235641	0.344192	0.134348	0.907356
Not DEG	PFAS	0.218746	0.0442666	0.165	0.0158419	0.169898	0.0107982	0.135942	0.287577	-0.0537452	0.792074	-0.0488476	0.808723	-0.082804	0.925274
Not DEG	DCLK1	0.48625	0.000166409	0.123596	0.0171033	0.1318	0.0109079	0.0749168	0.324239	-0.362654	0.000613437	-0.35445	0.00150264	-0.411333	0.526816
Not DEG	ZNF536	0.198333	0.175996	0.18307	0.061507	0.196295	0.0435013	0.104605	0.495945	-0.015263	0.966843	-0.00203851	0.994626	-0.0937285	0.941442
Not DEG	KIAA0391	0.0279738	0.795196	0.110085	0.0935746	0.115427	0.0836944	0.0783877	0.466636	0.0821107	0.619192	0.0874529	0.604135	0.0504138	0.942332
Not DEG	LSM1	0.351771	0.00109444	0.250583	6.14632e-05	0.261562	3.2449e-05	0.185443	0.0736413	-0.101188	0.509259	-0.090209	0.572639	-0.166327	0.746817
Not DEG	FYB	0.337014	0.000183411	0.210332	3.66381e-05	0.197866	8.41706e-05	0.284298	0.000410287	-0.126681	0.285763	-0.139147	0.22076	-0.0527154	0.942332
Not DEG	DEGS1	0.453657	4.82822e-05	0.189694	0.00962911	0.1987	0.00710104	0.136258	0.192783	-0.263963	0.0653969	-0.254958	0.082487	-0.317399	0.596552
Not DEG	ANGPT2	0.342225	0.00295346	0.141662	0.0926054	0.125098	0.051266	0.239942	0.234159	-0.200563	0.251692	-0.217127	0.0612556	-0.102283	0.942332
Not DEG	SCAMP1	-0.228323	0.0386481	-0.158776	0.0193731	-0.150452	0.0304935	-0.208161	0.0556238	0.0695478	0.711121	0.0778712	0.678707	0.0201622	0.984752
Not DEG	KPNA5	-0.250076	0.0103583	-0.168721	0.000783986	-0.157847	0.00214877	-0.23324	0.00418424	0.0813547	0.533668	0.0922286	0.490254	0.0168362	0.986084
Not DEG	ARPC2	0.473819	4.65562e-05	0.434606	1.80165e-07	0.450592	1.33238e-07	0.339755	0.00135933	-0.0392128	0.882187	-0.0232267	0.936742	-0.134064	0.850358
Not DEG	BET1	0.331085	0.00111547	0.27351	4.83207e-05	0.281964	2.12623e-05	0.223351	0.0414779	-0.0575756	0.773147	-0.0491219	0.811063	-0.107734	0.889226
Not DEG	ZBTB7B	-0.152966	0.0703341	-0.0994036	0.0511188	-0.10042	0.0517819	-0.0933734	0.294574	0.0535628	0.701155	0.0525464	0.716451	0.0595929	0.920736
Not DEG	POLR1C	0.303355	0.000307944	0.205851	0.00090951	0.209108	0.000852943	0.186526	0.0330221	-0.0975044	0.541712	-0.0942473	0.570553	-0.116829	0.839914
Not DEG	TRIM24	0.376189	0.00430904	0.288738	0.00287946	0.299862	0.00217928	0.222731	0.122164	-0.0874512	0.755766	-0.0763265	0.798636	-0.153458	0.854664
Not DEG	LDLRAD4	0.313805	0.00367629	0.125812	0.0634307	0.123593	0.0737508	0.138975	0.183733	-0.187994	0.170389	-0.190212	0.17421	-0.17483	0.7375
Not DEG	AXIN1	-0.186472	0.0306771	-0.149551	0.00376321	-0.160168	0.00231617	-0.0865555	0.357009	0.0369211	0.806393	0.0263038	0.87132	0.0999166	0.818757
Not DEG	ADAMDEC1	0.423999	0.000612027	0.281559	0.0576978	0.257431	0.0609804	0.424718	0.0661532	-0.14244	0.743065	-0.166568	0.66732	0.000718583	0.999858
Not DEG	ZBTB22	-0.18686	0.144906	-0.12805	0.0648903	-0.128802	0.0663757	-0.123585	0.36206	0.0588101	0.755107	0.0580575	0.766068	0.0632753	0.939644
Not DEG	RGL2	0.40143	0.0117452	0.298341	0.00341793	0.301937	0.00342294	0.27701	0.0876375	-0.103089	0.721473	-0.0994935	0.73964	-0.124421	0.910829
Not DEG	PFDN6	0.306754	0.00309887	0.222797	0.000224005	0.224927	0.000245864	0.210163	0.0258862	-0.083957	0.594467	-0.0818276	0.621288	-0.0965913	0.888652
Not DEG	WDR46	0.366649	0.00227148	0.2409	0.016128	0.237428	0.0211459	0.261497	0.0661275	-0.125749	0.615877	-0.129221	0.619531	-0.105152	0.893224
Not DEG	GSTA4	-0.367015	0.0117906	-0.166205	0.0526221	-0.155373	0.0751991	-0.230475	0.103571	0.200811	0.266006	0.211643	0.237953	0.13654	0.868859
Not DEG	GNPAT	0.0928681	0.390776	0.111848	0.0646986	0.117788	0.0550426	0.076599	0.505976	0.0189796	0.917681	0.0249204	0.896172	-0.0162691	0.987015
Not DEG	SLC22A1	-0.15593	0.224391	-0.148753	0.0418255	-0.147206	0.0510217	-0.157929	0.241703	0.00717689	0.977206	0.00872354	0.972194	-0.00199988	0.999538
Not DEG	CLIC2	0.263942	0.181653	0.381101	0.00310386	0.392871	0.00235918	0.311268	0.132268	0.117159	0.754007	0.128929	0.730716	0.0473259	0.977196
Not DEG	ACOX3	0.253678	0.00454229	0.135799	0.0139798	0.138421	0.0115915	0.120238	0.172538	-0.11788	0.386109	-0.115257	0.407425	-0.13344	0.819831
Not DEG	RER1	0.224503	0.0223393	0.188229	0.0014228	0.197071	0.00124386	0.135763	0.160337	-0.0362746	0.8374	-0.027432	0.88379	-0.0887407	0.85742
Not DEG	SPTLC2	0.330162	0.00392569	0.195913	0.00761502	0.198237	0.00816195	0.182129	0.113549	-0.134249	0.450839	-0.131925	0.471998	-0.148034	0.815795
Not DEG	FANCG	0.275668	0.0259634	0.249899	0.0026587	0.256919	0.00246332	0.208248	0.0897636	-0.0257689	0.924523	-0.018749	0.950137	-0.0674204	0.942332
Not DEG	ALOX15B	-0.114393	0.207567	-0.103377	0.0648903	-0.108487	0.052415	-0.0730599	0.430888	0.0110161	0.957735	0.00590643	0.97845	0.0413335	0.961694
Not DEG	PPM1D	0.0976456	0.355623	0.145118	0.109649	0.153834	0.0966168	0.0934059	0.485718	0.0474728	0.863788	0.0561884	0.841592	-0.00423968	0.997747
Not DEG	GRM6	-0.201933	0.0844086	-0.111718	0.0753423	-0.10854	0.0970423	-0.130574	0.213796	0.0902149	0.55996	0.093393	0.56968	0.0713584	0.920736
Not DEG	SIVA1	0.259257	0.0594598	0.225118	0.00647487	0.217356	0.0106023	0.271176	0.0206648	-0.0341389	0.901132	-0.0419013	0.88311	0.0119185	0.994233
Not DEG	PMM2	0.323776	0.00991739	0.213433	0.0115159	0.208118	0.0147853	0.244968	0.0703364	-0.110343	0.603692	-0.115658	0.59339	-0.0788078	0.931601
Not DEG	POLR3G	0.111966	0.134913	0.142155	0.00137325	0.137993	0.0028623	0.166845	0.0137952	0.0301884	0.824963	0.0260271	0.86211	0.0548787	0.905967
Not DEG	TM9SF1	0.240973	0.00641291	0.186238	0.00448309	0.188585	0.00492444	0.172313	0.0666397	-0.054735	0.775976	-0.052388	0.798325	-0.0686606	0.917459
Not DEG	ATP6V0E1	0.261477	0.0126645	0.175077	0.00316595	0.182441	0.002207	0.131387	0.230534	-0.0863999	0.554938	-0.0790363	0.597299	-0.13009	0.81654
Not DEG	FOXN1	-0.203462	0.0144636	-0.134643	0.0150317	-0.140948	0.012911	-0.0972328	0.290344	0.0688198	0.622087	0.0625148	0.679301	0.10623	0.803952
Not DEG	GPR37	0.395982	0.00666916	0.182123	0.03279	0.176421	0.0411839	0.215957	0.0663677	-0.213859	0.286984	-0.219561	0.283787	-0.180026	0.844517
Not DEG	PPM1G	0.103368	0.0802357	0.175362	0.00135076	0.175746	0.00188173	0.173087	0.0128568	0.0719942	0.60923	0.0723776	0.627151	0.0697192	0.871851
Not DEG	INPPL1	0.164111	0.119229	0.236091	0.000960496	0.245275	0.000832277	0.181594	0.0939173	0.0719795	0.71803	0.0811643	0.685168	0.0174828	0.98702
Not DEG	FANCA	0.0631115	0.371497	0.0838705	0.0393757	0.0734396	0.0794418	0.145761	0.0147759	0.020759	0.873734	0.0103281	0.944355	0.0826491	0.839914
Not DEG	SOX12	0.0545502	0.542485	0.100746	0.112573	0.110689	0.0825095	0.0417497	0.702423	0.0461957	0.805103	0.0561389	0.759988	-0.0128005	0.991115
Not DEG	EIF3D	0.190895	0.121423	0.165502	0.0260635	0.162851	0.0329435	0.181234	0.145949	-0.0253924	0.911731	-0.0280439	0.906237	-0.0096603	0.994092
Not DEG	HDAC3	0.230047	0.0259408	0.16074	0.0134779	0.156028	0.0194119	0.188698	0.0556238	-0.0693066	0.705672	-0.0740185	0.694092	-0.0413491	0.962991
Not DEG	NVL	0.171828	0.0452583	0.136356	0.0196279	0.13332	0.0223505	0.154367	0.114488	-0.035472	0.842429	-0.0385077	0.830498	-0.0174605	0.985937
Not DEG	BCAT2	0.271471	0.270295	0.311167	0.0153553	0.295938	0.0283312	0.401521	0.044694	0.039696	0.922482	0.0244677	0.959098	0.13005	0.927266
Not DEG	YY2	-0.193456	0.00987094	-0.125053	0.00867892	-0.129482	0.00653916	-0.0987781	0.215723	0.0684022	0.577648	0.0639738	0.616905	0.0946776	0.844015
Not DEG	BIRC5	0.183852	0.0226727	0.203727	0.0088088	0.198029	0.0141781	0.237531	0.00709498	0.0198749	0.941318	0.0141775	0.962024	0.0536797	0.941795
Not DEG	IPO8	-0.243488	0.00221278	-0.150292	0.0043828	-0.146238	0.00657679	-0.174345	0.0397149	0.0931962	0.458292	0.0972501	0.444434	0.0691435	0.892688
Not DEG	STX7	-0.378818	0.000207679	-0.166009	0.00970508	-0.165607	0.0095013	-0.168399	0.128764	0.212809	0.0725978	0.213211	0.0691552	0.210419	0.666503
Not DEG	SLC16A3	0.417027	0.000702746	0.328784	0.00173821	0.322854	0.00242896	0.363968	0.0111077	-0.088243	0.775976	-0.0941728	0.769139	-0.053059	0.968635
Not DEG	SLC31A1	0.208059	0.129163	0.207044	0.0206239	0.210047	0.0154964	0.189227	0.238945	-0.0010147	0.996751	0.00198823	0.994171	-0.0188321	0.99232
Not DEG	CCL25	-0.137502	0.277161	-0.193998	0.00780426	-0.194523	0.00852546	-0.190883	0.142575	-0.056496	0.786674	-0.057021	0.791055	-0.0533812	0.950472
Not DEG	MSH4	-0.154713	0.00567773	-0.0733259	0.0645707	-0.0691494	0.0876961	-0.098106	0.10907	0.0813874	0.363161	0.0855638	0.342263	0.0566072	0.884208
Not DEG	ST8SIA5	-0.183039	0.10917	-0.15351	0.00803447	-0.16099	0.00609369	-0.109128	0.312136	0.0295293	0.871204	0.0220493	0.909498	0.0739108	0.923296
Not DEG	RGS16	0.366014	5.39648e-05	0.25439	0.00172482	0.246947	0.00280467	0.29855	0.00521813	-0.111624	0.591488	-0.119067	0.578218	-0.0674642	0.931601
Not DEG	YKT6	0.259898	0.000614599	0.230968	2.12555e-05	0.234635	2.35793e-05	0.209214	0.00656559	-0.0289298	0.866448	-0.0252633	0.888331	-0.0506843	0.933898
Not DEG	NUP42	0.243733	0.00594354	0.134175	0.0164716	0.128759	0.0237012	0.166315	0.0608306	-0.109557	0.407256	-0.114974	0.390469	-0.0774181	0.894729
Not DEG	ARPC5	0.312012	0.00182088	0.303794	3.11543e-05	0.316723	2.32841e-05	0.227081	0.0202862	-0.00821844	0.975806	0.0047106	0.98694	-0.0849307	0.90414
Not DEG	POLR2D	0.336711	0.000839785	0.276241	9.40209e-07	0.290151	4.95876e-07	0.193709	0.0261019	-0.0604694	0.696782	-0.0465594	0.787557	-0.143002	0.762311
Not DEG	SOCS1	-0.185845	0.0944247	-0.226777	0.00137325	-0.237564	0.001011	-0.162774	0.142821	-0.040932	0.854307	-0.051719	0.815209	0.0230708	0.980104
Not DEG	TAPBP	0.179633	0.027677	0.169073	0.00636371	0.17302	0.00597757	0.145654	0.116357	-0.0105597	0.961562	-0.00661261	0.977597	-0.0339792	0.966925
Not DEG	ZSCAN9	0.384902	0.000303478	0.264022	0.000307927	0.269293	0.000369814	0.232744	0.0285373	-0.120881	0.493648	-0.115609	0.537318	-0.152159	0.753567
Not DEG	RNF113A	0.160149	0.107622	0.185441	0.00653647	0.178951	0.0106836	0.223952	0.0115595	0.0252922	0.912075	0.0188017	0.941986	0.0638027	0.938643
Not DEG	P2RX6	-0.270317	0.0294836	-0.161643	0.0160148	-0.171545	0.0126419	-0.102889	0.352599	0.108674	0.53115	0.0987715	0.592049	0.167428	0.794372
Not DEG	KCNN4	0.247979	0.0222298	0.17429	0.048558	0.159503	0.0729157	0.262021	0.0240698	-0.0736889	0.784124	-0.0884751	0.73874	0.0140423	0.993798
Not DEG	DHX15	0.173211	0.0878845	0.159509	0.0274195	0.169404	0.0212143	0.100799	0.411555	-0.0137016	0.955281	-0.00380676	0.989073	-0.0724112	0.910829
Not DEG	ZZEF1	0.0478792	0.526418	0.0774831	0.0474915	0.0790619	0.04574	0.0681151	0.334819	0.0296038	0.804633	0.0311827	0.798526	0.0202359	0.974244
Not DEG	ASAP2	0.233962	0.148543	0.253844	0.00733132	0.268081	0.00625502	0.169376	0.351213	0.0198821	0.94511	0.0341184	0.902004	-0.0645862	0.934348
Not DEG	TET3	-0.324772	0.00196665	-0.21713	2.40285e-05	-0.211296	8.31155e-05	-0.25174	0.000816481	0.107643	0.411044	0.113476	0.415977	0.0730319	0.914161
Not DEG	TTI1	0.2627	0.0134519	0.284243	0.000110642	0.292103	8.83765e-05	0.237604	0.0400544	0.0215426	0.926009	0.0294031	0.900464	-0.0250965	0.976964
Not DEG	ZBTB24	0.220731	0.00487834	0.114816	0.0678364	0.10918	0.0849199	0.148256	0.111318	-0.105915	0.485872	-0.111551	0.464189	-0.0724755	0.906673
Not DEG	PHGDH	-0.405626	0.142778	-0.379937	0.0585311	-0.379072	0.0649576	-0.385069	0.192866	0.0256886	0.971095	0.0265536	0.972191	0.0205564	0.994965
Not DEG	CRX	-0.160348	0.0161799	-0.0799351	0.0354157	-0.0796279	0.0361599	-0.0817581	0.224414	0.080413	0.368844	0.0807202	0.373319	0.07859	0.850358
Not DEG	2004-09-01	0.264356	0.000235545	0.279644	3.0252e-05	0.284968	3.76374e-05	0.248055	0.00188597	#N/A	#N/A	0.0206113	0.928603	-0.0163012	0.986082
Not DEG	DYNC1LI2	0.167287	0.20934	0.208649	0.0904003	0.222445	0.0702148	0.126791	0.508362	0.0413626	0.9141	0.0551589	0.885662	-0.0404955	0.975711
Not DEG	KLK10	-0.0454602	0.589639	-0.0787779	0.103715	-0.0880585	0.0747139	-0.0237127	0.786939	-0.0333177	0.820134	-0.0425983	0.773476	0.0217475	0.974244
Not DEG	PSMD3	0.0898348	0.357723	0.129714	0.0503706	0.127261	0.0614143	0.144272	0.142821	0.0398796	0.843458	0.037426	0.862351	0.0544374	0.939644
Not DEG	RBFOX2	0.0636013	0.613035	0.127099	0.103948	0.139416	0.0760268	0.0540191	0.688084	0.0634982	0.780591	0.0758151	0.73903	-0.00958223	0.994641
Not DEG	ZNHIT1	0.492074	0.00082958	0.356513	0.0034848	0.353331	0.00482821	0.375394	0.0151193	-0.135561	0.692925	-0.138743	0.698157	-0.11668	0.920736
Not DEG	ZW10	0.321097	0.000641327	0.215518	0.00246288	0.218119	0.00250163	0.200088	0.0538691	-0.105579	0.55772	-0.102978	0.579265	-0.121009	0.839914
Not DEG	PRODH	-0.425931	0.076465	-0.337281	0.0107411	-0.344682	0.0080368	-0.293363	0.210891	0.0886501	0.834725	0.0812484	0.851417	0.132567	0.942332
Not DEG	B4GALT5	0.439809	9.17661e-05	0.335261	5.45759e-05	0.345872	3.71647e-05	0.272308	0.0278581	-0.104547	0.622011	-0.0939372	0.677214	-0.167501	0.794433
Not DEG	SART1	0.285036	0.0314961	0.165668	0.0573351	0.158848	0.07692	0.206135	0.101275	-0.119368	0.588819	-0.126188	0.584711	-0.0789018	0.935025
Not DEG	GPAA1	0.17302	0.208771	0.179451	0.0522302	0.182438	0.0614421	0.161731	0.20891	0.00643144	0.984128	0.00941807	0.97913	-0.0112892	0.993798
Not DEG	DAPK3	0.128109	0.0764963	0.207575	0.000207773	0.211474	0.000150148	0.184443	0.0232765	0.0794661	0.588819	0.0833647	0.574572	0.0563345	0.937638
Not DEG	TGFB1I1	0.427847	0.0211203	0.286832	0.0111126	0.28962	0.0101141	0.270293	0.176942	-0.141014	0.627701	-0.138227	0.63544	-0.157553	0.901704
Not DEG	ZBTB43	-0.133782	0.1461	-0.0754334	0.0669963	-0.0727317	0.0847934	-0.0914634	0.21369	0.058349	0.599774	0.0610507	0.599516	0.042319	0.949168
Not DEG	AP5Z1	0.134587	0.144592	0.139535	0.0183332	0.137762	0.0200821	0.150054	0.123314	0.00494743	0.981302	0.00317463	0.989103	0.015466	0.989068
Not DEG	LRRTM2	-0.425382	0.000109161	-0.25257	0.000204374	-0.250862	0.000414664	-0.262707	0.0178712	0.172812	0.171383	0.17452	0.185787	0.162674	0.657168
Not DEG	CTIF	0.230457	0.000158549	0.169133	0.000944434	0.172187	0.000781241	0.151014	0.0453009	-0.0613245	0.656562	-0.0582707	0.68294	-0.0794439	0.864029
Not DEG	FGF16	-0.072702	0.41844	-0.0951037	0.0457419	-0.100312	0.0361275	-0.0642031	0.448594	-0.0224017	0.886192	-0.0276097	0.86287	0.00849888	0.993798
Not DEG	EEF1E1	0.299976	0.120324	0.218126	0.0521117	0.230252	0.0363162	0.14618	0.454856	-0.0818506	0.81984	-0.0697249	0.851784	-0.153796	0.920736
Not DEG	WDR62	-0.00981738	0.938389	0.104417	0.0861425	0.105398	0.0846196	0.098597	0.328787	0.114234	0.45149	0.115215	0.456137	0.108414	0.874837
Not DEG	HNRNPR	0.119347	0.197681	0.189371	0.00433419	0.200443	0.00260417	0.123676	0.241105	0.0700239	0.706584	0.081096	0.647808	0.00432933	0.997747
Not DEG	PRPF3	0.248525	0.0349593	0.321505	0.000331838	0.331096	0.000245864	0.264602	0.0473646	0.0729805	0.783207	0.0825709	0.752393	0.0160771	0.992041
Not DEG	TPD52L2	0.10048	0.328171	0.112828	0.0557123	0.10683	0.0765473	0.148419	0.12792	0.0123481	0.951621	0.00634966	0.977087	0.0479391	0.942968
Not DEG	EMC8	0.317139	0.0016538	0.308274	1.15764e-05	0.309632	1.42545e-05	0.300216	0.00697914	-0.00886485	0.970948	-0.00750681	0.976837	-0.0169226	0.987561
Not DEG	GRID2	-0.115563	0.100273	-0.0820874	0.0251112	-0.0839761	0.0267715	-0.0708814	0.251664	0.0334752	0.760328	0.0315866	0.79174	0.0446812	0.927266
Not DEG	SYNJ1	0.0990062	0.24095	0.090888	0.108083	0.0965785	0.0879581	0.0571244	0.557432	-0.00811819	0.967754	-0.0024277	0.98999	-0.0418818	0.953658
Not DEG	FIBP	0.447644	1.8516e-06	0.332895	7.75382e-06	0.334895	1.10739e-05	0.321025	0.00168659	-0.114749	0.527817	-0.112749	0.553433	-0.126619	0.81463
Not DEG	EIF4G3	0.176471	0.0543966	0.240905	0.0033481	0.25005	0.00223493	0.18664	0.125213	0.0644341	0.79514	0.0735798	0.761177	0.0101698	0.994353
Not DEG	PPIH	0.311775	0.0527279	0.256942	0.00974548	0.265028	0.00842839	0.208968	0.152763	-0.0548333	0.867197	-0.0467477	0.892297	-0.102808	0.937638
Not DEG	KCNAB3	-0.111952	0.179866	-0.0887558	0.042613	-0.0912562	0.0444826	-0.0739203	0.38111	0.0231965	0.856748	0.0206961	0.879962	0.0380321	0.939644
Not DEG	MBTPS2	-0.0733454	0.32067	-0.109112	0.0145191	-0.103472	0.0249758	-0.142577	0.0496393	-0.0357668	0.777378	-0.0301266	0.827618	-0.0692315	0.854443
Not DEG	HTRA2	0.123848	0.194386	0.199442	0.000435678	0.204572	0.000260332	0.169004	0.0956675	0.0755938	0.598965	0.0807238	0.571408	0.0451562	0.956821
Not DEG	OIP5	0.195831	0.0342273	0.264724	0.00112739	0.28154	0.000756676	0.164953	0.0885946	0.068893	0.776515	0.0857083	0.724552	-0.0308779	0.974244
Not DEG	RAD51C	0.22334	0.0111508	0.200383	0.000662664	0.205131	0.000654058	0.172212	0.0579184	-0.0229574	0.901132	-0.0182095	0.926343	-0.0511283	0.938643
Not DEG	B3GNT1	-0.407837	0.0211338	-0.17932	0.0955319	-0.186334	0.0879956	-0.137705	0.40576	0.228517	0.371644	0.221503	0.415127	0.270132	0.781087
Not DEG	TNFSF12	0.151604	0.171488	0.186094	0.0168441	0.176644	0.027585	0.242165	0.0219825	0.0344905	0.891194	0.0250404	0.925498	0.0905611	0.905967
Not DEG	MED7	0.233081	0.00374037	0.199267	5.29812e-05	0.200514	5.90604e-05	0.191865	0.0167453	-0.0338145	0.82138	-0.032567	0.834729	-0.0412164	0.944884
Not DEG	KCNQ3	-0.0663828	0.357038	-0.089975	0.0843881	-0.0919047	0.0821641	-0.0785258	0.346617	-0.0235922	0.882231	-0.0255218	0.87827	-0.012143	0.988182
Not DEG	SMAD6	-0.0591766	0.671898	0.128457	0.139193	0.150402	0.0774131	-0.00174879	0.992494	0.187634	0.341349	0.209579	0.261409	0.0574278	0.962662
Not DEG	XRCC2	-0.203493	0.19005	-0.176218	0.0942552	-0.181932	0.0950203	-0.142313	0.424935	0.0272758	0.932216	0.0215615	0.950847	0.0611805	0.943113
Not DEG	TGM5	-0.149437	0.0498326	-0.173476	0.00660686	-0.17364	0.00798343	-0.172503	0.044508	-0.0240391	0.906225	-0.0242031	0.910584	-0.0230661	0.974653
Not DEG	GNRH2	-0.227727	0.00944804	-0.105948	0.072421	-0.105123	0.0779751	-0.110842	0.26681	0.121779	0.342434	0.122604	0.345145	0.116885	0.81463
Not DEG	SGCE	0.0589472	0.706435	0.197853	0.0217747	0.219682	0.00940824	0.0683307	0.664218	0.138905	0.536624	0.160735	0.459286	0.00938348	0.996569
Not DEG	TNFSF14	0.0745223	0.410421	0.115003	0.0342155	0.110977	0.0394261	0.138896	0.115444	0.0404811	0.812096	0.0364543	0.835555	0.0643736	0.927392
Not DEG	RGS14	0.141873	0.0793511	0.0958517	0.0726656	0.0950598	0.0834034	0.10055	0.188983	-0.0460217	0.771857	-0.0468137	0.783107	-0.0413231	0.948093
Not DEG	PSTPIP1	0.335617	0.00103407	0.206062	0.0176307	0.196867	0.0212164	0.260623	0.0299169	-0.129555	0.57351	-0.13875	0.546953	-0.0749938	0.942832
Not DEG	HCRTR1	-0.147156	0.0225951	-0.0780642	0.0933519	-0.083816	0.0814097	-0.0439368	0.549834	0.0690917	0.540613	0.0633399	0.601054	0.103219	0.728758
Not DEG	TIMM44	0.305592	0.00709576	0.297472	2.41338e-05	0.302464	2.53489e-05	0.267854	0.019564	-0.00811921	0.974589	-0.00312736	0.989512	-0.0377375	0.970416
Not DEG	TRAPPC3	0.129078	0.142748	0.126692	0.0158803	0.127153	0.0148415	0.123958	0.210672	-0.00238551	0.990803	-0.00192472	0.990629	-0.0051195	0.996928
Not DEG	SNAI2	0.291956	0.158871	0.429973	0.0179384	0.447161	0.016576	0.32799	0.146721	0.138017	0.804475	0.155205	0.786919	0.036034	0.989381
Not DEG	CHMP2A	0.278912	0.107622	0.302102	0.00423807	0.298268	0.0060722	0.324855	0.0288825	0.0231901	0.952261	0.0193554	0.962024	0.0459425	0.974653
Not DEG	TSPAN6	0.357603	0.0177306	0.151537	0.144014	0.169825	0.0999289	0.0430285	0.810147	-0.206066	0.406592	-0.187778	0.471724	-0.314574	0.673652
Not DEG	ZNF207	0.299666	0.00165226	0.242426	0.000130871	0.248402	9.30889e-05	0.20697	0.0555096	-0.0572404	0.741696	-0.0512647	0.77802	-0.0926965	0.876183
Not DEG	NDUFB3	0.127955	0.235132	0.127861	0.0549337	0.130863	0.0580114	0.11005	0.307014	-9.34968e-05	0.999373	0.00290835	0.98999	-0.0179045	0.985506
Not DEG	ASNA1	0.170737	0.0205808	0.133293	0.0210328	0.137217	0.022316	0.110013	0.173488	-0.0374436	0.82928	-0.03352	0.859389	-0.0607239	0.901704
Not DEG	BUB1	0.0875192	0.139299	0.120136	0.0121706	0.130943	0.00922391	0.056014	0.296265	0.032617	0.828203	0.0434241	0.782443	-0.0315052	0.942332
Not DEG	BUB3	0.150256	0.138594	0.116962	0.0471247	0.127718	0.0296385	0.0531377	0.668837	-0.0332942	0.846053	-0.0225373	0.89958	-0.0971181	0.854443
Not DEG	SIGLEC6	-0.074221	0.181653	-0.0562595	0.0891765	-0.0566512	0.0958641	-0.0539358	0.347329	0.0179615	0.861907	0.0175698	0.87132	0.0202852	0.968635
Not DEG	SULT1B1	-0.148861	0.172085	-0.103901	0.11089	-0.109273	0.0937981	-0.0720294	0.559241	0.0449602	0.814719	0.0395886	0.842952	0.0768317	0.917964
Not DEG	BUD23	0.335734	0.0262419	0.230721	0.0208819	0.234196	0.0223377	0.210102	0.150685	-0.105013	0.71049	-0.101537	0.734553	-0.125632	0.90414
Not DEG	TRIAP1	0.454671	2.79612e-07	0.344673	1.58192e-07	0.358842	5.85669e-08	0.260603	0.0079679	-0.109999	0.468696	-0.0958297	0.538072	-0.194069	0.625379
Not DEG	CYTH3	0.119814	0.0388484	0.0765371	0.0596419	0.0785755	0.0521034	0.064443	0.353128	-0.0432766	0.701663	-0.0412383	0.721596	-0.0553708	0.905967
Not DEG	PRKAB2	-0.197555	0.0811267	-0.150039	0.027164	-0.15599	0.0212883	-0.114731	0.334767	0.0475155	0.820893	0.0415647	0.848727	0.0828237	0.923174
Not DEG	AP1G1	0.167617	0.175066	0.245867	0.00543626	0.25591	0.00462841	0.18628	0.143836	0.0782499	0.761732	0.0882927	0.737777	0.0186626	0.990861
Not DEG	STX6	0.359788	6.1354e-07	0.242332	1.64286e-06	0.244484	2.13859e-06	0.229567	0.00311566	-0.117456	0.25661	-0.115305	0.277916	-0.130221	0.673652
Not DEG	SYNGR2	0.295963	0.0144274	0.228185	0.00283008	0.229434	0.00341177	0.220777	0.0463933	-0.0677779	0.768053	-0.0665294	0.786454	-0.075186	0.935025
Not DEG	SGTA	0.135776	0.290742	0.216004	0.00640899	0.210502	0.010717	0.248649	0.0372669	0.0802284	0.714913	0.0747264	0.751547	0.112873	0.86118
Not DEG	ENSA	0.199757	0.032218	0.229227	6.83254e-05	0.240607	6.31336e-05	0.161707	0.0202571	0.0294703	0.876318	0.0408501	0.837365	-0.0380499	0.962956
Not DEG	SSNA1	0.348621	0.00585657	0.386606	1.75824e-05	0.387525	3.2449e-05	0.381159	0.0017135	0.0379849	0.893985	0.0389031	0.897474	0.0325371	0.974653
Not DEG	LANCL1	-0.280535	0.00649072	-0.115672	0.0554116	-0.112054	0.0655032	-0.137137	0.17395	0.164863	0.182485	0.16848	0.173442	0.143397	0.802805
Not DEG	RRP9	0.205349	0.00319801	0.186756	0.00165496	0.179627	0.00249549	0.229055	0.00709498	-0.0185927	0.923978	-0.0257217	0.896224	0.0237059	0.974653
Not DEG	HYAL3	0.049261	0.555518	0.0942338	0.100075	0.0967777	0.0926882	0.0791398	0.394507	0.0449728	0.789462	0.0475167	0.78284	0.0298788	0.971343
Not DEG	NRD1	0.149222	0.148458	0.230921	0.000284496	0.236188	0.000283848	0.199672	0.0480969	0.0816988	0.61781	0.0869655	0.603465	0.0504497	0.944025
Not DEG	CALU	0.257909	0.0137077	0.158524	0.0490668	0.165547	0.0396469	0.116849	0.300654	-0.099385	0.657499	-0.0923612	0.696653	-0.141059	0.855832
Not DEG	CREB3	0.275773	0.0439429	0.309242	0.000548777	0.316811	0.000809088	0.264336	0.0177062	0.033469	0.907434	0.0410374	0.896172	-0.0114371	0.993798
Not DEG	EXTL3	0.0551203	0.408803	0.106871	0.018729	0.110006	0.0178993	0.0882689	0.212852	0.0517508	0.672845	0.054886	0.660256	0.0331486	0.947939
Not DEG	ORC5	0.199669	0.00038478	0.184606	4.50083e-07	0.196644	1.76077e-07	0.11318	0.0292781	-0.0150631	0.893787	-0.00302503	0.98327	-0.086489	0.741071
Not DEG	AIRE	-0.108863	0.113695	-0.105986	0.0250177	-0.11113	0.0197436	-0.0754671	0.326119	0.00287627	0.987736	-0.00226744	0.989512	0.0333956	0.95764
Not DEG	PDE6D	0.169278	0.245005	0.140087	0.0573729	0.136997	0.0695342	0.158418	0.226534	-0.0291916	0.899588	-0.0322812	0.893964	-0.01086	0.994353
Not DEG	CXCL13	0.173979	0.134895	0.122727	0.0613696	0.109976	0.0413613	0.198384	0.134539	-0.0512517	0.820369	-0.0640028	0.737107	0.0244047	0.991115
Not DEG	MFSD11	0.129311	0.190642	0.121157	0.0889321	0.127296	0.0806613	0.0847359	0.398276	-0.0081534	0.975657	-0.00201495	0.993409	-0.0445749	0.959085
Not DEG	TIMM8A	0.0400335	0.598655	0.0886641	0.0460059	0.0873408	0.0550426	0.0965155	0.152345	0.0486306	0.69776	0.0473073	0.721473	0.056482	0.912534
Not DEG	DHX16	0.0608685	0.528168	0.14996	0.0239592	0.146725	0.0342209	0.169154	0.0716776	0.0890915	0.588544	0.0858565	0.628201	0.108286	0.822765
Not DEG	PPP1R12B	0.00426421	0.965821	-0.146072	0.00338066	-0.148913	0.00259377	-0.129214	0.153925	-0.150336	0.117073	-0.153177	0.100121	-0.133478	0.757785
Not DEG	BNIP3L	-0.257674	0.0384227	-0.144305	0.0789647	-0.139444	0.095113	-0.173151	0.17526	0.113369	0.579079	0.118231	0.574572	0.0845232	0.927266
Not DEG	MED14	-0.24101	0.062319	-0.140507	0.0559032	-0.137503	0.0671599	-0.158333	0.192348	0.100502	0.588395	0.103507	0.592049	0.0826763	0.927266
Not DEG	SOX15	-0.147816	0.113695	-0.11852	0.0280748	-0.121189	0.028991	-0.102685	0.255179	0.0292962	0.862994	0.0266274	0.881449	0.0451315	0.942332
Not DEG	PARK2	-0.238678	0.000843354	-0.162483	0.00136578	-0.167979	0.00121629	-0.129874	0.0904036	0.0761947	0.542553	0.0706989	0.590544	0.108803	0.769962
Not DEG	GNG7	0.177331	0.153777	0.199586	0.00856762	0.199495	0.00897399	0.200128	0.114036	0.0222547	0.928663	0.0221632	0.929823	0.0227971	0.986305
Not DEG	SMARCA5	0.251341	0.0232203	0.276742	0.00020171	0.282243	0.000192195	0.244097	0.0350469	0.0254005	0.914445	0.0309024	0.898057	-0.00724428	0.996046
Not DEG	SUSD5	0.454469	1.81506e-05	0.197366	0.00813573	0.201953	0.0104423	0.170151	0.021566	-0.257102	0.0817307	-0.252516	0.115457	-0.284318	0.547975
Not DEG	ST18	-0.367061	0.0278067	-0.309084	0.000186281	-0.305373	0.000451633	-0.3311	0.0457316	0.0579773	0.775135	0.0616879	0.776042	0.0359611	0.966396
Not DEG	URB1	0.0237173	0.798768	0.101369	0.0286819	0.0973055	0.0409322	0.125477	0.0893131	0.0776515	0.503939	0.0735882	0.552	0.10176	0.832039
Not DEG	SIPA1L3	-0.134493	0.0284745	-0.112853	0.00337658	-0.116031	0.00320844	-0.093998	0.133834	0.0216401	0.858545	0.0184622	0.883344	0.0404953	0.929377
Not DEG	ZFC3H1	0.160732	0.200685	0.211171	0.0031396	0.225452	0.00151805	0.126437	0.350915	0.0504391	0.813094	0.0647202	0.748658	-0.0342956	0.974244
Not DEG	LCMT2	0.140614	0.116465	0.122605	0.0736236	0.133737	0.0531736	0.0565568	0.577773	-0.0180091	0.939137	-0.0068774	0.979605	-0.0840572	0.905967
Not DEG	TRAK2	0.070724	0.563135	0.298046	0.00154487	0.320935	0.000832126	0.162235	0.202341	0.227322	0.259973	0.250211	0.205194	0.091511	0.914161
Not DEG	LZTS3	-0.245295	0.0245475	-0.187126	0.0328655	-0.182558	0.0413757	-0.21423	0.0671273	0.0581694	0.830843	0.0627375	0.822993	0.0310651	0.975161
Not DEG	AQR	0.16644	0.273264	0.222933	0.00165504	0.223161	0.002207	0.221581	0.045356	0.056493	0.809198	0.0567208	0.818728	0.055141	0.966466
Not DEG	CEP104	-0.320584	0.000368518	-0.135892	0.0184899	-0.130913	0.0222126	-0.16544	0.0595403	0.184692	0.117507	0.189672	0.103565	0.155144	0.781009
Not DEG	OPA1	-0.238281	0.00349188	-0.170628	0.00187951	-0.170705	0.00173868	-0.170172	0.0510263	0.067653	0.654739	0.0675763	0.654724	0.0681087	0.921745
Not DEG	ZEB2	0.327393	0.0201123	0.304001	0.0212292	0.293561	0.0261161	0.365946	0.0436025	-0.0233913	0.960985	-0.0338315	0.942349	0.0385534	0.983685
Not DEG	MCM3AP	0.0876386	0.130809	0.116632	0.00458658	0.118238	0.00482384	0.107106	0.0779532	0.0289937	0.82138	0.0305992	0.817885	0.0194674	0.973997
Not DEG	PIP5K1C	0.170706	0.114784	0.166728	0.044579	0.167295	0.0462974	0.16336	0.215723	-0.00397808	0.989694	-0.00341045	0.990028	-0.007346	0.996046
Not DEG	TBC1D12	0.282018	0.00471735	0.250698	0.00141692	0.261842	0.00117253	0.184577	0.0668584	-0.03132	0.901311	-0.020176	0.943536	-0.0974409	0.893224
Not DEG	CACNG3	-0.100171	0.128003	-0.119058	0.0192622	-0.118054	0.0225356	-0.125011	0.0824691	-0.0188863	0.908127	-0.0178829	0.917163	-0.0248398	0.972543
Not DEG	GDF9	-0.188007	0.0743254	-0.190945	0.00162934	-0.190863	0.00177553	-0.19143	0.0569405	-0.00293739	0.990732	-0.00285555	0.989512	-0.00342298	0.9988
Not DEG	OR10H3	-0.237047	0.0238387	-0.182304	0.00664788	-0.18365	0.00657679	-0.174315	0.113173	0.0547431	0.785305	0.0533966	0.797056	0.0627318	0.939644
Not DEG	OR7C2	-0.208216	0.00376231	-0.141391	0.00591811	-0.144744	0.00561709	-0.121497	0.116147	0.0668247	0.61781	0.0634717	0.652231	0.0867187	0.848695
Not DEG	FADS1	0.340083	0.000376289	0.375438	5.37326e-06	0.389167	2.14147e-06	0.293979	0.0154227	0.0353556	0.891258	0.0490846	0.845978	-0.0461036	0.966466
Not DEG	EVI5	-0.153679	0.03427	-0.0921455	0.0368303	-0.0923626	0.0394576	-0.0908576	0.224348	0.0615339	0.578043	0.0613168	0.594601	0.0628218	0.901698
Not DEG	MPZL2	0.494352	0.000517329	0.301546	0.001609	0.305382	0.00191096	0.278787	0.0439404	-0.192806	0.388879	-0.18897	0.420586	-0.215566	0.741071
Not DEG	SNX3	0.231938	0.0443363	0.185844	0.000939572	0.199451	0.000465807	0.105106	0.36206	-0.0460943	0.767852	-0.0324868	0.847561	-0.126832	0.81463
Not DEG	STX10	0.418496	0.000908293	0.319982	0.000151633	0.321524	0.000200734	0.31083	0.0119143	-0.0985144	0.66693	-0.096972	0.687144	-0.107666	0.901671
Not DEG	SYNCRIP	0.150339	0.0824469	0.112304	0.0878218	0.116183	0.0792699	0.089292	0.361794	-0.0380353	0.855363	-0.0341568	0.875486	-0.0610475	0.936558
Not DEG	CDC40	0.0906652	0.488621	0.105687	0.103265	0.110921	0.0893926	0.0746299	0.574545	0.0150219	0.94289	0.0202562	0.921126	-0.0160353	0.991115
Not DEG	B4GALT3	0.0409138	0.675193	0.140942	0.0146615	0.136584	0.0222126	0.166803	0.038185	0.100028	0.493356	0.0956697	0.539638	0.125889	0.796173
Not DEG	RANBP6	0.312238	0.0180563	0.304047	0.00174771	0.308721	0.0019511	0.276315	0.0580346	-0.00819062	0.980255	-0.00351672	0.990851	-0.0359224	0.974244
Not DEG	CREBL2	-0.252366	0.00696479	-0.137841	0.0237617	-0.13546	0.0265903	-0.151969	0.141386	0.114525	0.422506	0.116906	0.415552	0.100397	0.86118
Not DEG	CIDEA	-0.139822	0.114753	-0.0827147	0.107942	-0.0889694	0.0875933	-0.0456034	0.668779	0.0571076	0.652574	0.0508529	0.706649	0.094219	0.833932
Not DEG	GMDS	-0.0953861	0.593734	0.186597	0.0651069	0.191765	0.0694619	0.155933	0.191287	0.281983	0.206304	0.287151	0.224502	0.251319	0.78058
Not DEG	CCNT1	0.010547	0.915359	0.0879705	0.0893934	0.0952234	0.0692137	0.044937	0.64167	0.0774235	0.536625	0.0846763	0.504617	0.03439	0.957809
Not DEG	GREM1	0.374724	0.00373074	0.207213	0.0309144	0.204532	0.0442686	0.223124	0.00406116	-0.167511	0.514326	-0.170192	0.542762	-0.1516	0.854443
Not DEG	PLOD3	0.346267	0.00851114	0.199138	0.0155115	0.194926	0.0201789	0.224129	0.0796116	-0.147129	0.468896	-0.151341	0.46344	-0.122138	0.88321
Not DEG	TLR5	0.496938	0.00139531	0.212333	0.0197847	0.205556	0.0245517	0.252537	0.0751238	-0.284605	0.124938	-0.291381	0.115457	-0.2444	0.77073
Not DEG	GFRA3	-0.101443	0.230758	-0.10293	0.065715	-0.106986	0.0558755	-0.0788592	0.441841	-0.00148642	0.99372	-0.00554324	0.977981	0.022584	0.974653
Not DEG	EXOC3	0.0967771	0.495398	0.196726	0.0333349	0.193519	0.042088	0.215751	0.149683	0.0999486	0.669953	0.0967422	0.695889	0.118974	0.859662
Not DEG	PDE8A	-0.193319	0.027787	-0.151254	0.0308825	-0.150118	0.0370708	-0.157991	0.100052	0.0420655	0.845135	0.043201	0.848985	0.035328	0.968015
Not DEG	LMX1B	-0.305951	0.00190504	-0.145606	0.00861056	-0.151571	0.0060776	-0.110209	0.266394	0.160345	0.155087	0.15438	0.175891	0.195742	0.671936
Not DEG	PLIN3	0.249462	0.0313669	0.131835	0.110654	0.142487	0.0987015	0.0686336	0.458674	-0.117627	0.587991	-0.106975	0.661235	-0.180828	0.772106
Not DEG	FAIM3	0.437438	0.00184734	0.273707	0.000727313	0.261021	0.000695936	0.348971	0.0109401	-0.163731	0.439579	-0.176416	0.373364	-0.0884662	0.942585
Not DEG	SLC16A7	-0.0545035	0.751849	-0.153307	0.0409894	-0.154653	0.0451198	-0.145317	0.363126	-0.0988031	0.556794	-0.10015	0.562885	-0.0908137	0.90414
Not DEG	RAD1	0.085685	0.263852	0.0887705	0.0389426	0.097199	0.0219463	0.0387614	0.634392	0.0030855	0.984648	0.011514	0.940155	-0.0469236	0.939644
Not DEG	JAK2	-0.240971	0.0610557	-0.135862	0.0801271	-0.138838	0.0705074	-0.118205	0.363179	0.105109	0.610143	0.102133	0.628702	0.122766	0.901704
Not DEG	CST8	-0.153931	0.0768133	-0.120883	0.0341305	-0.121744	0.034961	-0.11578	0.222554	0.0330473	0.850704	0.0321871	0.859389	0.038151	0.957809
Not DEG	YPEL1	0.118655	0.0826261	0.0917626	0.0829249	0.0914041	0.0880044	0.0938899	0.214821	-0.0268922	0.871204	-0.0272508	0.876852	-0.0247649	0.973997
Not DEG	TPST2	0.452421	0.0365861	0.321066	0.0695072	0.315783	0.0816424	0.35241	0.12524	-0.131355	0.806569	-0.136638	0.804326	-0.100011	0.960367
Not DEG	ICMT	0.125763	0.185505	0.141831	0.0127885	0.143975	0.0138499	0.129111	0.17619	0.0160684	0.930118	0.0182122	0.922206	0.00334833	0.997747
Not DEG	USO1	0.132889	0.375033	0.186766	0.054044	0.201267	0.0418955	0.100729	0.491968	0.0538773	0.862978	0.0683779	0.827467	-0.0321596	0.979171
Not DEG	ZNF354A	0.185664	0.0676438	0.115899	0.0516517	0.123354	0.0438792	0.0716701	0.484177	-0.0697643	0.657499	-0.0623099	0.719762	-0.113993	0.837879
Not DEG	MRPS14	-0.00483198	0.963273	0.105904	0.0818267	0.116538	0.0574139	0.0428055	0.678564	0.110736	0.450839	0.12137	0.407425	0.0476375	0.942332
Not DEG	H2BC12	0.0338377	0.887754	0.214827	0.0474759	0.214017	0.0561899	0.21963	0.191301	0.180989	0.510698	0.18018	0.539509	0.185792	0.873847
Not DEG	PFKFB2	-0.377425	0.00218026	-0.352824	2.70375e-07	-0.358548	2.48666e-07	-0.31886	0.00820704	0.0246018	0.904359	0.0188776	0.929823	0.0585654	0.942332
Not DEG	CCDC22	0.162065	0.213585	0.259715	0.00288355	0.258276	0.00378623	0.268252	0.0256007	0.0976496	0.69656	0.0962107	0.714756	0.106187	0.910829
Not DEG	PQBP1	0.269945	0.0974032	0.317779	0.00301913	0.315866	0.00439428	0.329127	0.0204897	0.047834	0.892553	0.0459214	0.901972	0.0591821	0.968635
Not DEG	PAGE4	-0.194019	0.014725	-0.103688	0.0378352	-0.106132	0.034452	-0.0891889	0.333377	0.090331	0.431865	0.0878873	0.450381	0.10483	0.81022
Not DEG	PRAF2	0.334989	0.00168852	0.197104	0.00180026	0.192399	0.002276	0.22502	0.0433027	-0.137885	0.319294	-0.14259	0.289737	-0.10997	0.859946
Not DEG	DKC1	0.140466	0.0923516	0.138707	0.011599	0.138304	0.0142529	0.141098	0.0868455	-0.00175865	0.99266	-0.00216164	0.990711	0.0006324	0.999786
Not DEG	TRIM13	-0.164366	0.0626545	-0.137675	0.0626744	-0.132388	0.0768186	-0.16904	0.0990915	0.0266912	0.910076	0.0319776	0.896156	-0.0046745	0.997747
Not DEG	GAS7	0.335258	0.00696848	0.217022	0.00735133	0.214436	0.00753688	0.232363	0.0824691	-0.118236	0.567218	-0.120822	0.561432	-0.102895	0.914488
Not DEG	EDF1	0.419697	0.0046261	0.340628	0.00165966	0.33604	0.00289231	0.367849	0.010825	-0.0790696	0.809378	-0.0836574	0.806828	-0.0518481	0.968015
Not DEG	KIN	0.279756	0.04342	0.286364	0.00513854	0.301862	0.00397299	0.194411	0.171793	0.0066077	0.986295	0.0221054	0.953167	-0.0853456	0.93832
Not DEG	DIAPH2	0.271826	0.0117079	0.209134	0.0101491	0.219629	0.00704471	0.146863	0.275097	-0.0626922	0.792671	-0.052197	0.833101	-0.124963	0.854443
Not DEG	RAMP1	0.30863	0.369997	0.405517	0.0762604	0.423686	0.0620687	0.29772	0.484177	0.0968879	0.889027	0.115056	0.867965	-0.0109097	0.998793
Not DEG	SMPD2	0.358101	0.000424455	0.322699	5.3085e-05	0.320403	0.000105721	0.336326	0.00243135	-0.0354021	0.886942	-0.0376987	0.883344	-0.0217753	0.977196
Not DEG	HUS1	0.234902	0.000183411	0.184886	6.42529e-05	0.189349	4.1736e-05	0.158401	0.0327161	-0.0500161	0.689964	-0.0455524	0.72305	-0.0765006	0.855033
Not DEG	PFDN1	0.250465	0.0112742	0.229809	0.000980245	0.228665	0.00168917	0.236595	0.00939393	-0.0206562	0.928891	-0.0217999	0.928598	-0.0138697	0.991115
Not DEG	CTNS	0.250885	0.0396923	0.224241	0.00439353	0.226829	0.00375132	0.208886	0.103146	-0.0266437	0.917492	-0.0240557	0.927918	-0.0419994	0.973366
Not DEG	NOL3	-0.437891	0.00623825	-0.186225	0.0473411	-0.19819	0.0420298	-0.11523	0.358556	0.251666	0.225141	0.239701	0.287818	0.322661	0.666503
Not DEG	SCN2B	-0.351631	0.000559112	-0.192313	0.00202474	-0.185295	0.0047698	-0.23395	0.00813737	0.159318	0.215668	0.166335	0.219152	0.117681	0.794009
Not DEG	LILRA1	0.372274	1.81513e-05	0.293507	0.000150756	0.302546	0.000162597	0.23988	0.00789955	-0.0787664	0.720231	-0.0697281	0.772965	-0.132394	0.795878
Not DEG	PLXNA2	0.131122	0.107107	0.181299	0.00263742	0.191778	0.0015434	0.119124	0.188112	0.0501767	0.780591	0.0606557	0.732592	-0.0119985	0.991686
Not DEG	DNAJC6	-0.174508	0.11091	-0.121753	0.0417715	-0.123944	0.0337178	-0.108747	0.353247	0.0527551	0.76159	0.0505631	0.774255	0.0657604	0.938888
Not DEG	DENND4B	0.357071	0.00190504	0.210398	0.00324233	0.204752	0.00386904	0.2439	0.0464011	-0.146672	0.376547	-0.152319	0.342561	-0.11317	0.883932
Not DEG	FKTN	0.248655	0.0559228	0.146254	0.0586326	0.153327	0.047517	0.104285	0.421149	-0.102401	0.619192	-0.0953271	0.660902	-0.144369	0.859946
Not DEG	ADAM11	-0.148968	0.0664436	-0.0893441	0.108958	-0.0925214	0.0940028	-0.0704921	0.452599	0.0596234	0.701233	0.0564461	0.72305	0.0784754	0.90414
Not DEG	CBFA2T3	0.26642	0.0321341	0.181907	0.0358105	0.184398	0.0368202	0.167128	0.218329	-0.0845127	0.724268	-0.0820218	0.742333	-0.0992919	0.905675
Not DEG	WDR1	0.311445	3.02204e-05	0.223042	2.33536e-05	0.23041	1.9801e-05	0.179325	0.013184	-0.0884031	0.498744	-0.081035	0.557492	-0.13212	0.724465
Not DEG	SLIT3	0.450631	0.000490081	0.228256	0.0188686	0.240524	0.0142577	0.155466	0.280202	-0.222376	0.302607	-0.210108	0.35327	-0.295166	0.666503
Not DEG	N4BP1	0.122826	0.0632361	0.184054	8.80862e-05	0.186117	8.28226e-05	0.171813	0.0282099	0.0612286	0.594924	0.0632917	0.58653	0.0489875	0.925274
Not DEG	CPNE3	-0.347227	0.0101276	-0.185052	0.0480266	-0.17089	0.0723692	-0.269083	0.0466696	0.162175	0.483446	0.176337	0.448859	0.0781441	0.941479
Not DEG	PPFIA3	0.27778	0.00270465	0.295751	1.37634e-05	0.295546	2.99601e-05	0.296968	0.000868352	0.0179712	0.937411	0.0177661	0.942924	0.019188	0.982188
Not DEG	HIP1R	-0.199975	0.0889488	-0.191409	0.0118413	-0.197735	0.0100739	-0.153873	0.210378	0.00856626	0.975806	0.00223998	0.992866	0.0461022	0.966466
Not DEG	CAND2	-0.157799	0.506112	0.262329	0.0502275	0.273795	0.0394229	0.194298	0.425429	0.420129	0.100978	0.431594	0.0863861	0.352097	0.757785
Not DEG	TSC22D2	-0.113805	0.207566	-0.129081	0.00410002	-0.12752	0.00610921	-0.138347	0.132372	-0.0152762	0.902276	-0.0137145	0.916777	-0.0245423	0.966396
Not DEG	SOCS5	-0.312626	0.0111163	-0.274838	0.00202094	-0.26906	0.00278655	-0.309116	0.0172327	0.0377883	0.8954	0.0435656	0.882241	0.00350943	0.999421
Not DEG	NPHP4	0.101191	0.440803	0.155934	0.0773387	0.160603	0.0684588	0.128235	0.402318	0.0547431	0.834725	0.0594115	0.821354	0.0270438	0.982612
Not DEG	SIN3B	0.296883	0.000446138	0.234091	0.000298452	0.236329	0.00033779	0.220814	0.0240698	-0.0627916	0.72412	-0.0605539	0.742333	-0.0760686	0.894706
Not DEG	ATP2C2	-0.207265	0.0582178	-0.164338	0.0183613	-0.170434	0.022118	-0.128164	0.212648	0.042927	0.833187	0.0368302	0.871743	0.079101	0.85349
Not DEG	DNAJB6	0.0559777	0.724132	0.219771	0.0141572	0.23364	0.00969925	0.137478	0.358644	0.163793	0.453885	0.177663	0.415977	0.0815002	0.939413
Not DEG	TMEM127	0.344109	0.00182558	0.289786	4.97968e-05	0.28901	9.63095e-05	0.29439	0.00509523	-0.0543229	0.799429	-0.0550988	0.804063	-0.049719	0.945687
Not DEG	RTN2	0.23006	0.0849783	0.250318	0.00878619	0.245133	0.0123371	0.281082	0.0472644	0.0202576	0.951621	0.0150726	0.965261	0.0510219	0.966237
Not DEG	NDUFS2	0.173924	0.108572	0.154541	0.0412597	0.162961	0.0327418	0.104583	0.384341	-0.0193832	0.939989	-0.0109632	0.968209	-0.0693417	0.937115
Not DEG	CDH16	-0.223698	0.640615	-0.578665	0.0704593	-0.568297	0.076596	-0.640184	0.16346	-0.354967	0.693093	-0.344599	0.709858	-0.416486	0.90414
Not DEG	DUSP11	0.117789	0.402688	0.183553	0.0736027	0.190102	0.0725794	0.144701	0.31518	0.0657641	0.833187	0.0723122	0.822993	0.026912	0.984098
Not DEG	SNN	0.373344	1.23144e-05	0.282621	1.29e-06	0.287974	1.29445e-06	0.250861	0.00402369	-0.0907232	0.526297	-0.0853704	0.56771	-0.122483	0.795878
Not DEG	LRRN2	0.335051	0.00384469	0.277807	0.001723	0.291594	0.00114502	0.196007	0.126433	-0.0572439	0.834725	-0.0434574	0.881449	-0.139044	0.854113
Not DEG	SEMA7A	0.152405	0.103393	0.14296	0.0115139	0.141501	0.0153681	0.151613	0.123331	-0.00944518	0.959962	-0.0109036	0.954739	-0.000791717	0.999786
Not DEG	HMMR	0.484703	0.000749496	0.456099	0.001081	0.492996	0.0007755	0.237174	0.0216071	-0.0286045	0.955891	0.00829296	0.989073	-0.247529	0.74484
Not DEG	CILP	0.117524	0.699396	0.314427	0.055436	0.340188	0.046778	0.161577	0.599171	0.196903	0.605909	0.222664	0.574169	0.0440535	0.975711
Not DEG	TBCA	0.185159	0.307489	0.216347	0.0146615	0.228273	0.0101364	0.145583	0.366182	0.0311881	0.915665	0.0431146	0.88542	-0.0395757	0.977009
Not DEG	MPDU1	0.0838808	0.489271	0.171697	0.0318394	0.177823	0.0263468	0.135348	0.309793	0.0878159	0.683387	0.0939421	0.659054	0.0514673	0.959085
Not DEG	ENTPD6	0.413505	0.00474493	0.267273	0.0119362	0.276086	0.00906572	0.214986	0.255405	-0.146232	0.563617	-0.137419	0.589253	-0.198519	0.806868
Not DEG	ENTPD5	-0.39193	0.0117561	-0.344164	0.00620052	-0.339316	0.00640192	-0.37293	0.0531362	0.0477661	0.904667	0.0526142	0.896833	0.0190007	0.993798
Not DEG	PROP1	-0.192431	0.0268471	-0.110125	0.0638219	-0.111441	0.0660122	-0.102313	0.284839	0.0823061	0.57351	0.0809895	0.595569	0.0901181	0.86118
Not DEG	PITX3	-0.16394	0.097122	-0.117756	0.0750021	-0.124942	0.0632562	-0.075116	0.538334	0.0461847	0.804475	0.0389983	0.842952	0.0888242	0.863736
Not DEG	AVIL	0.0405945	0.635625	0.0810707	0.0402157	0.0820008	0.0429492	0.0755523	0.329766	0.0404762	0.704574	0.0414063	0.707044	0.0349577	0.944461
Not DEG	H2AFY	0.344273	1.41055e-05	0.256974	0.000467378	0.26419	0.000461836	0.214159	0.0153134	-0.0872984	0.661161	-0.0800823	0.710202	-0.130114	0.802068
Not DEG	FLNB	0.482685	0.00118577	0.192246	0.055338	0.189278	0.06253	0.209854	0.176348	-0.290439	0.139244	-0.293407	0.140064	-0.272831	0.695591
Not DEG	NDUFS6	0.256023	0.127336	0.353456	0.00549307	0.353819	0.00762115	0.351298	0.0384326	0.0974325	0.799152	0.0977961	0.806546	0.0952752	0.933793
Not DEG	ULK1	-0.235583	0.0284815	-0.181897	0.00429723	-0.185363	0.00415728	-0.161331	0.146721	0.0536867	0.767656	0.0502206	0.792442	0.0742524	0.914719
Not DEG	TULP3	0.16977	0.0425326	0.180668	0.000539472	0.187956	0.000355602	0.137427	0.121508	0.0108984	0.952002	0.0181862	0.913247	-0.0323426	0.966396
Not DEG	SLC43A1	-0.168259	0.14388	-0.129938	0.0411634	-0.141477	0.0277133	-0.0614738	0.653771	0.0383217	0.829649	0.0267828	0.885662	0.106786	0.839914
Not DEG	MRPL33	0.425545	0.000834734	0.229158	0.000816164	0.230361	0.000989527	0.222021	0.0411252	-0.196387	0.168732	-0.195184	0.185546	-0.203525	0.728758
Not DEG	H2AP	-0.122346	0.195766	-0.0882224	0.0914189	-0.0942802	0.0723692	-0.0522797	0.617108	0.0341231	0.825109	0.0280653	0.863181	0.0700658	0.905967
Not DEG	TACC1	-0.366661	0.00739116	-0.267601	0.012135	-0.272926	0.0112975	-0.236003	0.156447	0.0990605	0.738605	0.0937349	0.7612	0.130659	0.890283
Not DEG	NME6	0.170766	0.210708	0.143649	0.0605913	0.152478	0.0477979	0.0912692	0.497992	-0.0271169	0.912835	-0.0182888	0.946441	-0.0794971	0.937638
Not DEG	CDC45	0.0836088	0.243868	0.153302	0.0584963	0.137191	0.0958987	0.248898	0.0123574	0.0696936	0.767852	0.0535819	0.833791	0.165289	0.736996
Not DEG	MTX2	0.338505	0.00923772	0.187219	0.0378352	0.194116	0.0332581	0.146296	0.270859	-0.151287	0.50576	-0.14439	0.545272	-0.19221	0.81228
Not DEG	ZNF254	-0.100486	0.119821	-0.103868	0.00257694	-0.105689	0.00328671	-0.0930601	0.0903921	-0.00338133	0.979084	-0.00520282	0.969563	0.00742618	0.992041
Not DEG	MED24	0.369117	0.00455436	0.240107	0.000459272	0.237306	0.000897294	0.256723	0.0346424	-0.12901	0.39157	-0.13181	0.407225	-0.112393	0.839914
Not DEG	KATNA1	0.308805	0.000895603	0.220792	0.000864942	0.230202	0.00069471	0.16496	0.100889	-0.0880133	0.591472	-0.0786033	0.655976	-0.143846	0.736996
Not DEG	ERN1	-0.164416	0.0175382	-0.0809339	0.070878	-0.0888352	0.0530332	-0.0340523	0.674635	0.0834824	0.416111	0.075581	0.494946	0.130364	0.666503
Not DEG	NR1I2	-0.114767	0.0587874	-0.0637001	0.1094	-0.0658215	0.0951438	-0.0511133	0.497145	0.0510672	0.60144	0.0489458	0.625027	0.063654	0.87872
Not DEG	PSIP1	-0.360188	0.00095296	-0.195464	0.0290159	-0.189887	0.0349412	-0.228557	0.0916904	0.164724	0.434006	0.170302	0.417672	0.131631	0.854443
Not DEG	TADA2A	0.0930974	0.111428	0.144406	0.00314426	0.150709	0.00229683	0.107006	0.145352	0.0513086	0.705465	0.057612	0.663686	0.0139085	0.984752
Not DEG	NDUFS3	0.127803	0.291052	0.139098	0.0468201	0.141594	0.0440761	0.124287	0.286991	0.0112943	0.964459	0.0137905	0.956933	-0.00351637	0.999173
Not DEG	SRSF10	0.224981	0.0505509	0.257853	0.000384158	0.266671	0.000238384	0.205533	0.0934613	0.0328719	0.886192	0.0416898	0.855216	-0.0194477	0.988021
Not DEG	CLN5	0.258678	0.0065935	0.131703	0.0797372	0.140516	0.0629778	0.0794133	0.504158	-0.126974	0.484942	-0.118161	0.531363	-0.179264	0.728758
Not DEG	HSBP1	0.270566	0.0261198	0.170311	0.018392	0.172293	0.0205705	0.15855	0.189654	-0.100255	0.57341	-0.098273	0.597779	-0.112017	0.861042
Not DEG	KHDRBS3	0.218241	0.113234	0.261385	0.0210245	0.276874	0.0151164	0.169488	0.34991	0.0431444	0.901132	0.0586326	0.869907	-0.0487526	0.971851
Not DEG	TAF5L	0.165823	0.0252237	0.176297	0.00262379	0.174587	0.00326158	0.186443	0.0352016	0.010474	0.959604	0.00876396	0.966659	0.0206204	0.975711
Not DEG	SF3B1	0.214835	0.00827759	0.125282	0.0223269	0.126947	0.0294023	0.115404	0.1499	-0.0895528	0.484142	-0.087888	0.527024	-0.0994309	0.728758
Not DEG	MTRF1	0.148333	0.220969	0.122696	0.064017	0.122416	0.0663763	0.124359	0.201765	-0.0256374	0.910722	-0.0259177	0.913247	-0.0239743	0.986305
Not DEG	ITGA10	0.313532	0.0188749	0.22958	0.0411634	0.244175	0.0330953	0.142985	0.319538	-0.0839517	0.809378	-0.069357	0.852876	-0.170547	0.854443
Not DEG	RPS6KA5	-0.114143	0.231236	-0.124248	0.0246074	-0.120609	0.0305462	-0.145838	0.0751238	-0.010105	0.961562	-0.00646615	0.977087	-0.0316954	0.973997
Not DEG	MED6	0.256062	0.00420819	0.235036	6.1683e-05	0.253208	1.98512e-05	0.12722	0.160626	-0.0210256	0.908127	-0.00285419	0.989512	-0.128842	0.772106
Not DEG	PRDM1	-0.277856	0.0161963	-0.227933	0.000875241	-0.23029	0.001258	-0.21395	0.0244161	0.0499226	0.816246	0.0475659	0.837365	0.0639053	0.938643
Not DEG	REM1	0.425853	0.000163401	0.174398	0.0193774	0.186158	0.0142354	0.104626	0.280202	-0.251455	0.097627	-0.239695	0.135022	-0.321227	0.596552
Not DEG	SNRNP200	0.130645	0.227862	0.112704	0.090443	0.115938	0.0833832	0.0935167	0.432569	-0.0179404	0.933762	-0.0147065	0.948413	-0.037128	0.969716
Not DEG	TRMU	0.267721	0.068865	0.211494	0.0101471	0.209064	0.0137092	0.225911	0.099882	-0.0562264	0.820369	-0.0586561	0.820199	-0.0418099	0.971851
Not DEG	OFD1	0.247822	0.143569	0.149417	0.0624294	0.152576	0.0578313	0.130677	0.371541	-0.0984046	0.66693	-0.0952462	0.690148	-0.117144	0.921745
Not DEG	TOM1L1	-0.0971192	0.477727	-0.228688	0.0221832	-0.225027	0.0299303	-0.250408	0.0407407	-0.131569	0.622087	-0.127908	0.654792	-0.153289	0.852089
Not DEG	NUP155	0.284229	0.0036394	0.295298	0.000315235	0.305059	0.000326231	0.237386	0.0188616	0.0110692	0.969876	0.0208297	0.9436	-0.0468433	0.956821
Not DEG	SCRG1	-0.0315914	0.716224	-0.0768937	0.117371	-0.0822376	0.0950203	-0.0451864	0.614663	-0.0453023	0.742742	-0.0506462	0.714451	-0.0135951	0.987561
Not DEG	GJB3	-0.121511	0.186207	-0.102571	0.0321351	-0.107884	0.0280505	-0.071049	0.392067	0.0189403	0.902034	0.0136276	0.936742	0.0504625	0.937638
Not DEG	GPX5	-0.141049	0.0225761	-0.105757	0.002816	-0.106785	0.00258717	-0.0996608	0.147598	0.0352913	0.709694	0.0342638	0.720687	0.0413879	0.927266
Not DEG	WDHD1	0.1234	0.0661934	0.151011	4.82885e-05	0.158175	4.50056e-05	0.108503	0.0726243	0.027611	0.802043	0.0347752	0.751761	-0.0148966	0.974653
Not DEG	CRTAP	0.222182	0.01631	0.115938	0.0516183	0.122879	0.0356224	0.0747487	0.529183	-0.106244	0.435567	-0.0993025	0.464189	-0.147433	0.757785
Not DEG	SLC25A12	-0.237119	0.0148601	-0.109599	0.0862144	-0.107713	0.0926882	-0.120788	0.290172	0.12752	0.356947	0.129406	0.34434	0.116331	0.838506
Not DEG	PIK3C2G	-0.202746	0.161005	-0.244267	0.00974586	-0.247478	0.0100879	-0.22522	0.136502	-0.0415211	0.889256	-0.0447314	0.882505	-0.0224733	0.988182
Not DEG	B3GALNT1	-0.337278	0.00372573	-0.291659	0.00115011	-0.290012	0.00110629	-0.301425	0.0294404	0.0456191	0.871563	0.0472652	0.871213	0.0358526	0.974715
Not DEG	RAD51D	0.237463	0.0103626	0.310411	1.89478e-05	0.324477	9.74267e-06	0.22695	0.0222589	0.0729476	0.72412	0.087014	0.661698	-0.0105135	0.993798
Not DEG	RNASEH2A	0.444546	6.31352e-07	0.297313	0.000102425	0.285498	0.00024023	0.367419	0.000269442	-0.147233	0.427862	-0.159049	0.395799	-0.0771273	0.913626
Not DEG	CDC123	0.291748	0.00214539	0.27437	7.75202e-06	0.277392	8.2097e-06	0.25644	0.00674213	-0.0173775	0.932103	-0.0143555	0.947047	-0.0353083	0.969811
Not DEG	BCAR3	-0.464568	0.0022113	-0.199978	0.0547818	-0.209846	0.0443691	-0.14143	0.363179	0.26459	0.244465	0.254722	0.277916	0.323138	0.673652
Not DEG	POP7	0.130331	0.359097	0.251825	0.000909422	0.250285	0.0012454	0.260962	0.033198	0.121494	0.532049	0.119954	0.554061	0.130631	0.873847
Not DEG	RPP40	0.45666	9.84538e-07	0.331954	0.000121091	0.334861	0.000103339	0.31471	0.010459	-0.124706	0.564219	-0.1218	0.579265	-0.14195	0.839914
Not DEG	EIF3G	0.395776	0.0206941	0.306975	0.00708006	0.298132	0.0135051	0.359449	0.0165327	-0.0888	0.79514	-0.0976439	0.789351	-0.0363265	0.974653
Not DEG	SERPINI2	-0.277088	0.0281298	-0.133275	0.0343038	-0.128553	0.0420467	-0.161289	0.198546	0.143814	0.264727	0.148535	0.237953	0.115799	0.861042
Not DEG	AP1G2	0.306505	0.0185912	0.167414	0.0440583	0.171404	0.0468391	0.143742	0.237789	-0.139091	0.497652	-0.135101	0.537318	-0.162764	0.81228
Not DEG	ZMPSTE24	0.115634	0.243802	0.109527	0.0842469	0.11695	0.0740877	0.0654816	0.539157	-0.00610649	0.978513	0.00131689	0.994393	-0.0501519	0.938643
Not DEG	PPP1R37	0.013884	0.827547	0.0770735	0.0798554	0.0800422	0.0737468	0.059459	0.387483	0.0631895	0.558371	0.0661582	0.553243	0.0455751	0.917459
Not DEG	TUSC2	0.0677429	0.542179	0.0963713	0.0496922	0.0920437	0.074656	0.122049	0.110142	0.0286284	0.862247	0.0243008	0.890653	0.0543057	0.939644
Not DEG	RASSF9	0.295958	0.0405747	0.113448	0.0696176	0.111359	0.0728771	0.125846	0.202711	-0.18251	0.239714	-0.1846	0.242829	-0.170112	0.852089
Not DEG	DGAT1	0.266903	0.157883	0.265651	0.0163126	0.266372	0.0218838	0.261376	0.101275	-0.00125192	0.996751	-0.000531287	0.998725	-0.0055277	0.998347
Not DEG	CCNK	0.130307	0.147604	0.115912	0.0366111	0.116267	0.0411843	0.113807	0.210056	-0.0143948	0.937138	-0.0140399	0.942365	-0.0165001	0.984752
Not DEG	ARL6IP5	0.407708	0.0068535	0.317499	0.000502138	0.329305	0.000369795	0.247448	0.101597	-0.0902085	0.722529	-0.0784022	0.772509	-0.16026	0.844015
Not DEG	DYSF	0.19163	0.326188	0.459253	0.000264048	0.457442	0.000467404	0.470001	0.00338449	0.267624	0.385618	0.265812	0.420572	0.278371	0.794372
Not DEG	PIAS1	-0.356324	0.000368518	-0.194826	0.00670526	-0.183313	0.0147034	-0.263137	0.00311566	0.161498	0.324929	0.173011	0.307514	0.0931873	0.875857
Not DEG	DCTN3	0.117262	0.296957	0.128163	0.0284154	0.125382	0.0395651	0.144667	0.0951563	0.0109009	0.959962	0.00811951	0.972194	0.027404	0.974653
Not DEG	DNAJC8	0.0358972	0.717168	0.127452	0.0185986	0.129964	0.0194119	0.112546	0.219594	0.0915549	0.482179	0.0940672	0.484036	0.0766484	0.885859
Not DEG	SMNDC1	0.174214	0.116191	0.161767	0.0456115	0.167973	0.0420104	0.124949	0.316346	-0.0124464	0.96501	-0.00624115	0.984177	-0.0492644	0.956821
Not DEG	FAM155B	-0.0350893	0.759906	-0.0960911	0.100958	-0.101958	0.0813404	-0.0612819	0.540963	-0.0610018	0.723278	-0.0668685	0.699787	-0.0261926	0.975711
Not DEG	CABYR	0.274715	0.000447196	0.142346	0.00735445	0.138048	0.0109924	0.167845	0.0198435	-0.132369	0.266734	-0.136666	0.263813	-0.10687	0.835429
Not DEG	FLOT1	0.376466	0.000107633	0.289154	3.69832e-06	0.292161	4.60654e-06	0.271307	0.00532656	-0.087312	0.571625	-0.0843041	0.599275	-0.105158	0.844015
Not DEG	CDK2AP2	0.461439	0.000962259	0.352354	0.000237586	0.341266	0.000692054	0.418139	0.000731968	-0.109085	0.681504	-0.120173	0.663579	-0.0433001	0.970982
Not DEG	TRIO	0.149894	0.0245505	0.069969	0.0858459	0.0744053	0.0697848	0.0436474	0.480006	-0.0799254	0.450622	-0.0754892	0.497333	-0.106247	0.803952
Not DEG	GLRX3	0.410845	4.39921e-06	0.342028	2.3829e-05	0.357893	1.34554e-05	0.247896	0.0153079	-0.0688165	0.769706	-0.0529515	0.835555	-0.162949	0.754536
Not DEG	KRT38	-0.186526	0.0356587	-0.105328	0.038324	-0.106314	0.0411843	-0.0994832	0.249165	0.0811975	0.516912	0.0802123	0.542661	0.0870427	0.863146
Not DEG	ANXA9	-0.474801	0.000639639	-0.21893	0.0307022	-0.214377	0.0362762	-0.24594	0.0603875	0.255872	0.260531	0.260424	0.261369	0.228862	0.802471
Not DEG	NCR1	-0.106087	0.126812	-0.092689	0.0193731	-0.0958275	0.0172488	-0.074067	0.263269	0.0133982	0.917681	0.0102597	0.943598	0.0320202	0.95764
Not DEG	CIAO1	0.0566941	0.410655	0.0931549	0.0105665	0.096036	0.0110881	0.0760605	0.209408	0.0364608	0.727503	0.0393419	0.720687	0.0193664	0.973107
Not DEG	DFFB	0.216841	0.0874741	0.24685	0.00371158	0.251395	0.00320396	0.219887	0.111127	0.0300092	0.912187	0.0345535	0.900464	0.00304632	0.99949
Not DEG	ZFAND5	-0.391377	0.00270541	-0.273716	0.000109694	-0.272956	0.000122112	-0.278226	0.038185	0.11766	0.472627	0.118421	0.463115	0.11315	0.873847
Not DEG	RGS20	0.217289	0.00319029	0.0784843	0.0673216	0.0799079	0.0644689	0.0700377	0.260773	-0.138804	0.130174	-0.137381	0.147238	-0.147251	0.718241
Not DEG	JTB	0.187262	0.110486	0.1274	0.0480245	0.129751	0.0580114	0.113457	0.26844	-0.0598615	0.73743	-0.0575115	0.772393	-0.073805	0.90414
Not DEG	DDAH1	-0.189975	0.406853	-0.356299	0.0555622	-0.351685	0.0576596	-0.383679	0.138928	-0.166325	0.762835	-0.16171	0.778092	-0.193704	0.927266
Not DEG	URI1	-0.350021	0.00019398	-0.216595	0.000428464	-0.210719	0.000728593	-0.251456	0.00910968	0.133426	0.327479	0.139302	0.305876	0.098565	0.854443
Not DEG	B3GAT3	0.254531	0.00514592	0.293926	8.06363e-05	0.298677	8.98955e-05	0.265738	0.0130674	0.039395	0.865329	0.0441457	0.851417	0.0112074	0.992977
Not DEG	STK17B	0.427195	0.000611465	0.326172	0.00231857	0.336858	0.00212743	0.262772	0.0775055	-0.101022	0.734441	-0.0903371	0.779807	-0.164422	0.829959
Not DEG	ECM2	-0.22327	0.35229	-0.371586	0.0203522	-0.365895	0.022046	-0.405352	0.106914	-0.148316	0.750924	-0.142625	0.767261	-0.182082	0.923174
Not DEG	LY6H	0.158414	0.0190581	0.120576	0.176621	0.104699	0.0760195	0.214778	0.33011	-0.037838	0.892553	-0.0537148	0.762632	0.0563639	0.974653
Not DEG	DPM2	0.276191	0.0248526	0.295089	0.00197395	0.298413	0.00313193	0.275369	0.0161802	0.0188978	0.955148	0.0222214	0.949612	-0.000822317	0.999786
Not DEG	ACTL6B	-0.135495	0.00945422	-0.0735756	0.0664392	-0.0758695	0.0669149	-0.0599651	0.306741	0.0619194	0.532362	0.0596255	0.571408	0.0755299	0.815795
Not DEG	BAIAP3	-0.093803	0.285306	-0.130791	0.0323338	-0.135358	0.0274902	-0.103691	0.291461	-0.0369877	0.843458	-0.041555	0.827442	-0.0098884	0.993798
Not DEG	SLIT2	-0.36633	0.0524246	-0.419355	0.00272214	-0.413757	0.00321958	-0.452572	0.0323145	-0.0530256	0.904667	-0.0474273	0.918481	-0.0862421	0.9635
Not DEG	ATG12	0.014224	0.845918	0.0985449	0.0755739	0.102638	0.0633029	0.0742613	0.400647	0.0843209	0.535199	0.0884136	0.516075	0.0600373	0.914488
Not DEG	ATP10B	-0.221796	0.0610784	-0.154575	0.0230841	-0.16574	0.0178446	-0.0883265	0.39835	0.067221	0.73961	0.0560555	0.801383	0.133469	0.839914
Not DEG	TOMM70	0.0149826	0.874124	0.075064	0.089727	0.0769667	0.0911118	0.0637749	0.467059	0.0600815	0.556828	0.0619841	0.558802	0.0487923	0.914488
Not DEG	KIAA0754	0.292976	0.0237865	0.211364	0.000524758	0.212931	0.00108663	0.20207	0.0446536	-0.0816111	0.594788	-0.0800447	0.64	-0.0909051	0.884513
Not DEG	SUPT7L	0.0874203	0.389516	0.112419	0.0751374	0.120733	0.0560631	0.0630919	0.579687	0.0249992	0.899588	0.0333128	0.869907	-0.0243284	0.975711
Not DEG	FCHSD2	0.0597427	0.73674	0.190591	0.0477022	0.204095	0.0326627	0.110471	0.52422	0.130849	0.595088	0.144352	0.560052	0.0507285	0.973107
Not DEG	PHF14	0.0981283	0.0814901	0.0605787	0.0429612	0.062611	0.0426732	0.0485202	0.440747	-0.0375496	0.587718	-0.0355173	0.628702	-0.0496081	0.859946
Not DEG	FARP2	0.0531192	0.689106	0.271251	0.000904383	0.272801	0.000908164	0.262053	0.0308592	0.218132	0.214055	0.219682	0.213852	0.208933	0.765905
Not DEG	UBXN7	0.0437359	0.749564	0.131525	0.0958354	0.144163	0.0692424	0.0565399	0.675261	0.0877894	0.689964	0.100427	0.638872	0.012804	0.993798
Not DEG	KLHL18	0.216956	0.0190051	0.234629	1.65789e-05	0.229071	3.04113e-05	0.267605	0.00271049	0.0176726	0.919014	0.0121148	0.950933	0.0506487	0.942332
Not DEG	TOX	0.225829	0.0275125	0.120894	0.00663803	0.108688	0.0172449	0.193315	0.0191356	-0.104936	0.295287	-0.117142	0.234664	-0.0325143	0.968635
Not DEG	ERLIN2	-0.257989	0.0503588	-0.145762	0.0608884	-0.149615	0.056977	-0.122906	0.384215	0.112227	0.552685	0.108374	0.577158	0.135083	0.848695
Not DEG	PCF11	-0.434864	0.000458455	-0.246807	0.0154862	-0.252502	0.0130353	-0.213016	0.172974	0.188057	0.438941	0.182362	0.457926	0.221848	0.766317
Not DEG	ENDOD1	0.159717	0.122867	0.186451	0.00489723	0.192072	0.0040729	0.153099	0.119659	0.0267337	0.902343	0.0323549	0.885662	-0.00661853	0.99697
Not DEG	CDK14	-0.168866	0.0830694	-0.100822	0.0447773	-0.0982724	0.0577966	-0.11595	0.166927	0.0680441	0.603096	0.0705937	0.607406	0.0529164	0.938643
Not DEG	GLS	-0.319341	0.0291123	-0.19668	0.0419264	-0.193433	0.0418955	-0.215946	0.142164	0.122661	0.652678	0.125908	0.638872	0.103395	0.938888
Not DEG	UBOX5	-0.272391	0.00087414	-0.115196	0.0405753	-0.122163	0.0361533	-0.0738547	0.389753	0.157195	0.150732	0.150227	0.197364	0.198536	0.582338
Not DEG	RHOBTB3	-0.363823	0.00508429	-0.336623	1.53785e-05	-0.333742	2.78381e-05	-0.353721	0.00551316	0.0271997	0.910516	0.0300812	0.904322	0.0101026	0.994353
Not DEG	TRIM37	0.290196	0.0150609	0.275098	0.00187436	0.287964	0.00129435	0.198761	0.130228	-0.015098	0.961562	-0.00223233	0.993795	-0.0914345	0.921745
Not DEG	AP2A2	0.184618	0.0661295	0.149274	0.0155308	0.15133	0.0159773	0.137076	0.193814	-0.0353445	0.851287	-0.0332887	0.864637	-0.0475419	0.943293
Not DEG	SEC31A	0.186899	0.0642665	0.129245	0.0600655	0.141804	0.048962	0.054727	0.582564	-0.0576537	0.771247	-0.0450945	0.840621	-0.132172	0.763545
Not DEG	CAMTA2	0.254503	0.0586109	0.230878	0.000858262	0.230679	0.00135894	0.232054	0.0511449	-0.0236257	0.912835	-0.0238239	0.917163	-0.0224496	0.983061
Not DEG	FAM13A	-0.198112	0.0409008	-0.249959	0.000247074	-0.250464	0.000241451	-0.246961	0.0244343	-0.0518468	0.800414	-0.0523521	0.799012	-0.0488489	0.956788
Not DEG	HEXIM1	0.0395466	0.792218	0.168875	0.0124389	0.162896	0.0198189	0.204353	0.0322913	0.129329	0.476527	0.123349	0.522917	0.164807	0.833511
Not DEG	TJP3	-0.0712759	0.394834	-0.107256	0.0682247	-0.111176	0.0630009	-0.083997	0.344565	-0.03598	0.843243	-0.0399	0.831222	-0.0127211	0.991115
Not DEG	YIF1A	0.342524	0.000627029	0.281761	0.000433347	0.283244	0.000379252	0.272963	0.026417	-0.0607635	0.800604	-0.0592807	0.80531	-0.0695615	0.938888
Not DEG	SCAF4	0.0236126	0.745354	0.0782828	0.0766964	0.0843112	0.0574612	0.0425143	0.609884	0.0546703	0.61781	0.0606987	0.577682	0.0189017	0.974244
Not DEG	ZNF202	0.263618	0.00430904	0.252473	2.13753e-05	0.256939	2.17134e-05	0.225977	0.0184767	-0.0111445	0.95669	-0.00667883	0.975177	-0.0376411	0.959242
Not DEG	NDUFB6	0.168088	0.134415	0.233348	0.000561008	0.232915	0.000802746	0.235918	0.0188616	0.0652604	0.742682	0.0648273	0.758157	0.0678297	0.935025
Not DEG	DUSP14	0.13587	0.468864	0.305203	0.00238287	0.30829	0.00249549	0.28689	0.128901	0.169333	0.456377	0.17242	0.449943	0.15102	0.863736
Not DEG	SNUPN	0.162225	0.0993684	0.184483	0.00193734	0.185761	0.0019253	0.176902	0.101301	0.0222579	0.901166	0.0235357	0.897474	0.0146763	0.98828
Not DEG	TNFSF15	0.401829	0.000258653	0.22384	0.0300774	0.239099	0.0296385	0.133306	0.0830188	-0.177989	0.493648	-0.16273	0.57301	-0.268524	0.596552
Not DEG	BZRAP1	-0.321286	0.0724584	-0.22305	0.02349	-0.222037	0.0261806	-0.229057	0.162287	0.0982363	0.729427	0.0992488	0.736822	0.0922286	0.942332
Not DEG	UBE4B	-0.0887897	0.134613	0.0775777	0.0669062	0.084382	0.0506231	0.0372057	0.579175	0.166367	0.0317378	0.173172	0.0277068	0.125995	0.673652
Not DEG	NXPH3	-0.161948	0.0343821	-0.11328	0.0646425	-0.122579	0.0519099	-0.0581068	0.541266	0.0486685	0.778374	0.0393697	0.83568	0.103842	0.795485
Not DEG	ELP1	0.17692	0.0508654	0.223163	0.00014063	0.232376	9.69817e-05	0.1685	0.0716312	0.0462428	0.788709	0.0554558	0.742333	-0.00842057	0.993798
Not DEG	UBL3	-0.451565	3.5342e-06	-0.296032	4.47669e-06	-0.291015	4.33168e-06	-0.325799	0.00232606	0.155533	0.256263	0.16055	0.219187	0.125766	0.839914
Not DEG	NDUFB4	0.167495	0.146916	0.223397	0.00137712	0.216937	0.00275728	0.261722	0.0132184	0.055902	0.788224	0.0494427	0.825429	0.0942271	0.889226
Not DEG	NDUFB8	0.132681	0.235551	0.137476	0.0349557	0.144865	0.0269774	0.0936333	0.432033	0.00479466	0.983291	0.0121839	0.957269	-0.0390479	0.968236
Not DEG	NDUFB2	0.160514	0.126418	0.180064	0.00228916	0.180715	0.00302269	0.176202	0.0705172	0.0195503	0.916652	0.0202012	0.918433	0.0156883	0.987561
Not DEG	CACNA1H	-0.169809	0.0921126	-0.103537	0.08217	-0.105995	0.078451	-0.0889483	0.40181	0.0662728	0.674005	0.0638141	0.699787	0.0808611	0.90414
Not DEG	VAMP5	-0.0608384	0.820472	0.253652	0.0597278	0.250341	0.0734285	0.273296	0.118245	0.314491	0.322515	0.31118	0.364158	0.334134	0.794009
Not DEG	UNC5C	-0.148663	0.10365	-0.13497	0.0106216	-0.134974	0.009694	-0.134949	0.15313	0.0136929	0.940174	0.0136893	0.940471	0.0137143	0.991115
Not DEG	OAZ2	0.17765	0.090343	0.254471	0.000242108	0.25831	0.000221732	0.231693	0.0253505	0.0768214	0.697654	0.0806604	0.687466	0.0540432	0.955632
Not DEG	KLHL2	0.123693	0.223518	0.166812	0.0235267	0.167604	0.0254864	0.162116	0.131441	0.0431194	0.854008	0.0439109	0.854879	0.0384233	0.969698
Not DEG	RCBTB2	0.409137	0.000426579	0.3253	2.344e-05	0.338545	9.4352e-06	0.246712	0.0564801	-0.0838366	0.678207	-0.0705914	0.73726	-0.162425	0.802805
Not DEG	LEPROTL1	0.244739	0.0067573	0.206154	0.0119027	0.222867	0.0072345	0.106994	0.348196	-0.0385849	0.882187	-0.0218724	0.939166	-0.137745	0.82761
Not DEG	LUC7L3	0.350092	0.00406603	0.301792	0.000161864	0.314464	0.000101723	0.226604	0.104713	-0.0483006	0.833187	-0.0356285	0.881549	-0.123489	0.83995
Not DEG	SPDEF	-0.266413	0.00254974	-0.192199	0.00124825	-0.204908	0.000895498	-0.116794	0.15615	0.074214	0.637	0.0615053	0.728486	0.149619	0.692502
Not DEG	MBD4	0.0602898	0.528955	0.122743	0.0471879	0.120119	0.051006	0.13831	0.16186	0.0624532	0.72308	0.0598295	0.739828	0.0780202	0.913706
Not DEG	SLC25A14	0.125803	0.175978	0.159775	0.00848097	0.166072	0.00742722	0.12241	0.239182	0.0339715	0.852578	0.040269	0.825078	-0.00339357	0.997747
Not DEG	PDE8B	0.322025	0.00180928	0.224677	0.00481864	0.230295	0.00452885	0.191342	0.0579246	-0.097348	0.66419	-0.0917298	0.702316	-0.130683	0.857425
Not DEG	EPM2A	-0.23777	0.011967	-0.190902	0.000272495	-0.185576	0.000591379	-0.222505	0.00629749	0.0468675	0.768008	0.0521937	0.749353	0.0152654	0.987616
Not DEG	VAPB	0.0592783	0.544692	0.109561	0.0343608	0.122225	0.018838	0.0344213	0.725191	0.050283	0.738605	0.062947	0.663686	-0.0248569	0.974345
Not DEG	RASAL1	0.358012	0.000661717	0.136224	0.0954088	0.134469	0.0979884	0.146637	0.225183	-0.221788	0.18718	-0.223544	0.180422	-0.211375	0.736996
Not DEG	MPZL1	0.259697	0.00372174	0.153328	0.0164716	0.159411	0.014247	0.117231	0.222261	-0.106369	0.500929	-0.100285	0.546517	-0.142466	0.769962
Not DEG	ATG7	0.182232	0.0737876	0.164943	0.016434	0.165537	0.0163023	0.161417	0.122157	-0.0172895	0.942559	-0.0166953	0.946144	-0.0208154	0.986305
Not DEG	LYPLA2	0.351118	0.000171993	0.224828	0.00106867	0.227921	0.00109717	0.206476	0.0390532	-0.12629	0.449925	-0.123197	0.473171	-0.144642	0.787432
Not DEG	IPO7	0.213791	0.0444651	0.129271	0.059388	0.139757	0.050577	0.0670567	0.550592	-0.0845194	0.621299	-0.0740338	0.702114	-0.146734	0.728758
Not DEG	GDF11	0.111398	0.0547169	0.135553	0.00323477	0.139147	0.00299277	0.114233	0.0850378	0.0241548	0.868434	0.027748	0.853835	0.00283472	0.997747
Not DEG	PGM3	0.327089	0.0101862	0.276082	0.000646794	0.281233	0.000587495	0.24552	0.0567433	-0.0510074	0.838996	-0.0458565	0.86211	-0.0815695	0.931601
Not DEG	CD2BP2	0.22422	0.004941	0.249589	0.000101047	0.247162	0.000192734	0.263987	0.00505893	0.0253692	0.896511	0.0229425	0.91093	0.0397678	0.942332
Not DEG	CNIH1	0.241284	0.0511713	0.200209	0.0287205	0.213564	0.0198721	0.12097	0.399025	-0.0410751	0.889256	-0.0277203	0.928085	-0.120314	0.898051
Not DEG	PIGN	0.158292	0.122753	0.155164	0.0664035	0.159645	0.057893	0.128579	0.341183	-0.0031278	0.99266	0.00135284	0.995296	-0.0297129	0.975711
Not DEG	BAG4	0.263818	0.00171394	0.183966	0.00427932	0.184236	0.00426349	0.182364	0.0577702	-0.0798525	0.644905	-0.0795825	0.648745	-0.0814545	0.905876
Not DEG	AHSA1	0.302959	0.00709576	0.304034	3.15968e-05	0.309869	2.81701e-05	0.269414	0.0260334	0.00107464	0.996248	0.00690946	0.979505	-0.0335453	0.973107
Not DEG	ADAMTS2	0.286987	0.00304802	0.1388	0.0246679	0.133944	0.034606	0.16761	0.051251	-0.148187	0.29198	-0.153043	0.287155	-0.119377	0.839914
Not DEG	GNAS	0.0256071	0.849709	0.112115	0.0725129	0.124643	0.0559873	0.0377858	0.759121	0.0865081	0.55958	0.0990355	0.522917	0.0121787	0.991115
Not DEG	CTDNEP1	0.223197	0.0988748	0.181567	0.0171822	0.18579	0.0149901	0.156508	0.220774	-0.04163	0.866448	-0.0374066	0.882936	-0.0666883	0.950063
Not DEG	SEC24A	0.145737	0.0866821	0.124509	0.0166027	0.118363	0.0238753	0.160977	0.0470255	-0.0212285	0.901132	-0.0273748	0.876852	0.0152395	0.987616
Not DEG	VNN2	0.360233	0.168953	0.468479	0.017255	0.448065	0.0226712	0.589597	0.0748406	0.108246	0.853945	0.0878328	0.881549	0.229364	0.893224
Not DEG	NPTXR	0.378376	0.00283828	0.174969	0.0191421	0.168016	0.0253705	0.216226	0.0650079	-0.203407	0.202204	-0.21036	0.185546	-0.16215	0.837879
Not DEG	CBX6	0.159734	0.117908	0.156555	0.00732076	0.162655	0.00542399	0.120362	0.273475	-0.00317897	0.98868	0.00292091	0.98945	-0.0393716	0.963278
Not DEG	NADK	0.227876	0.000961	0.191122	0.000103082	0.184186	0.00016375	0.232279	0.00272614	-0.0367536	0.809198	-0.0436901	0.769878	0.00440313	0.99697
Not DEG	C1orf105	-0.168842	0.295038	-0.278875	0.00356484	-0.287247	0.00362289	-0.229204	0.11489	-0.110033	0.673251	-0.118405	0.658406	-0.0603618	0.961694
Not DEG	STAMBP	0.13203	0.314923	0.146821	0.0515129	0.146063	0.0574112	0.151316	0.196424	0.0147911	0.957374	0.0140335	0.960571	0.0192865	0.990388
Not DEG	NTN1	-0.157585	0.0522601	-0.0956206	0.0365834	-0.0951631	0.040727	-0.0983354	0.223173	0.0619642	0.589739	0.0624218	0.599516	0.0592494	0.913626
Not DEG	NFATC1	0.189716	0.00825337	0.228329	0.00360183	0.240544	0.00247974	0.155849	0.112181	0.0386126	0.876318	0.0508282	0.842146	-0.0338671	0.971851
Not DEG	NTSR2	-0.125051	0.111815	-0.0845784	0.0822966	-0.091719	0.0633233	-0.0422108	0.645917	0.0404725	0.767656	0.0333319	0.820445	0.0828401	0.844015
Not DEG	ATP6V1G2	-0.250614	0.0130145	-0.245334	0.00674657	-0.243879	0.00651273	-0.253965	0.0597606	0.00527984	0.988635	0.00673445	0.984712	-0.00335085	0.999421
Not DEG	ASMTL	-0.403677	0.0204692	-0.234801	0.101228	-0.244692	0.098611	-0.176112	0.290094	0.168876	0.667342	0.158985	0.710127	0.227565	0.839914
Not DEG	KRT75	-0.150237	0.152827	-0.128626	0.0464273	-0.1357	0.0367803	-0.0866564	0.441317	0.0216105	0.915742	0.0145369	0.949314	0.0635804	0.935666
Not DEG	CEP43	0.202443	0.0442828	0.121076	0.0727849	0.122282	0.0681923	0.113921	0.339868	-0.0813662	0.638171	-0.0801602	0.642857	-0.0885214	0.90414
Not DEG	PPP1R3D	-0.234817	0.00984479	-0.160577	0.00223003	-0.158638	0.00237964	-0.172082	0.0517907	0.0742399	0.591472	0.076179	0.585591	0.0627345	0.930564
Not DEG	POP4	0.12051	0.285338	0.218263	0.000234341	0.219972	0.000337808	0.208123	0.0327413	0.097753	0.502679	0.0994619	0.518965	0.0876133	0.893224
Not DEG	RAB3D	0.0803125	0.312063	0.112762	0.0338864	0.11251	0.036241	0.114254	0.151373	0.0324492	0.847237	0.0321976	0.85432	0.0339418	0.966237
Not DEG	OXSR1	-0.460275	0.000509085	-0.377703	0.0001682	-0.378318	0.000144982	-0.374055	0.0124605	0.0825722	0.788603	0.0819573	0.792152	0.0862207	0.942332
Not DEG	GGPS1	0.183043	0.0807284	0.154	0.0171934	0.159324	0.0154464	0.122412	0.258555	-0.0290432	0.886942	-0.0237194	0.910584	-0.0606311	0.935666
Not DEG	SEMA4F	0.177992	0.06815	0.180671	0.00268421	0.185361	0.002207	0.152844	0.143421	0.00267861	0.991217	0.00736851	0.972268	-0.0251481	0.974653
Not DEG	HSPA4L	-0.0366653	0.802798	-0.213802	0.0474915	-0.20907	0.0542805	-0.241882	0.118245	-0.177137	0.502679	-0.172404	0.525046	-0.205216	0.81463
Not DEG	DDX58	0.445836	0.0427908	0.350837	0.0233587	0.370882	0.0184168	0.231899	0.373666	-0.0949993	0.834725	-0.0749536	0.87726	-0.213937	0.854443
Not DEG	TMEM50A	0.31457	0.0059756	0.277795	0.000106542	0.290707	4.56852e-05	0.201183	0.0886488	-0.0367753	0.871204	-0.0238632	0.91873	-0.113387	0.88579
Not DEG	CER1	-0.169641	0.0735434	-0.132696	0.0259081	-0.129829	0.0333294	-0.149711	0.145151	0.0369446	0.831202	0.0398123	0.822341	0.0199296	0.975711
Not DEG	BAG3	-0.238477	0.20351	-0.234384	0.0122656	-0.246322	0.00736983	-0.163554	0.46819	0.00409297	0.989447	-0.00784465	0.978068	0.0749229	0.942585
Not DEG	CRYZL1	-0.252588	0.025759	-0.14068	0.0695072	-0.139898	0.0759778	-0.145321	0.208948	0.111907	0.567218	0.112689	0.579551	0.107267	0.893224
Not DEG	CLIC3	0.444484	3.14195e-05	0.321949	0.000995964	0.309652	0.00131315	0.394914	0.00492465	-0.122535	0.643874	-0.134832	0.597299	-0.0495696	0.971851
Not DEG	LATS1	-0.0703111	0.187055	-0.0654801	0.027556	-0.06828	0.0220796	-0.0488671	0.400184	0.004831	0.963103	0.00203106	0.985756	0.021444	0.966396
Not DEG	FADS2	0.280297	0.00752078	0.149459	0.049271	0.15082	0.0470685	0.141386	0.235807	-0.130838	0.483446	-0.129477	0.494946	-0.138911	0.839914
Not DEG	DDAH2	0.433039	0.000952286	0.34828	5.32634e-05	0.349223	5.97793e-05	0.342687	0.010825	-0.0847586	0.727503	-0.0838159	0.738108	-0.0903522	0.927266
Not DEG	C6orf47	0.148583	0.130808	0.17885	0.004143	0.179175	0.00472114	0.176918	0.056789	0.0302673	0.882187	0.0305929	0.884011	0.0283357	0.974465
Not DEG	ECD	0.293725	0.00118482	0.233388	0.000299613	0.23305	0.000467236	0.235392	0.0106047	-0.0603364	0.742652	-0.0606741	0.752028	-0.0583323	0.927266
Not DEG	NCR2	-0.156908	0.0196728	-0.071903	0.111929	-0.0792078	0.0826462	-0.028561	0.723683	0.0850055	0.425673	0.0777006	0.491981	0.128347	0.692502
Not DEG	EFEMP2	0.443479	0.0177421	0.235693	0.0719656	0.231107	0.0848281	0.262903	0.173036	-0.207786	0.515202	-0.212372	0.522534	-0.180577	0.877443
Not DEG	CD160	0.447902	0.00020396	0.218427	0.0137586	0.227203	0.0120914	0.166355	0.112706	-0.229475	0.251692	-0.220699	0.298652	-0.281547	0.666503
Not DEG	RECK	-0.403426	0.0145581	-0.238736	0.0442566	-0.243845	0.0369257	-0.208422	0.218329	0.16469	0.610143	0.159581	0.628702	0.195004	0.890099
Not DEG	FAM107A	-0.224987	0.194098	-0.446008	0.00299112	-0.452466	0.00239146	-0.407696	0.0702961	-0.221021	0.56066	-0.227478	0.550686	-0.182709	0.905675
Not DEG	BCL10	0.288149	0.00978078	0.172416	0.016282	0.183385	0.0125008	0.107332	0.374739	-0.115733	0.49988	-0.104764	0.564228	-0.180817	0.692502
Not DEG	HAND1	-0.176102	0.0575666	-0.111129	0.0699583	-0.111249	0.0690488	-0.110414	0.309293	0.0649737	0.691663	0.0648532	0.694092	0.0656885	0.927266
Not DEG	PAK4	-0.113151	0.187874	-0.0957362	0.043961	-0.0987975	0.0403294	-0.0775724	0.407744	0.0174147	0.901998	0.0143534	0.922206	0.0355785	0.950655
Not DEG	APBA3	0.282172	0.0170249	0.243209	0.000611316	0.246044	0.000456573	0.226386	0.0732748	-0.0389631	0.861508	-0.0361277	0.871889	-0.0557861	0.956821
Not DEG	ACTL6A	0.234043	0.0623226	0.168782	0.0397334	0.172412	0.036241	0.147249	0.288519	-0.0652608	0.787309	-0.0616316	0.803568	-0.0867941	0.927266
Not DEG	CCNE2	0.229575	0.00206132	0.232055	0.000187788	0.237158	0.000228635	0.201774	0.00813637	0.00247959	0.992537	0.00758301	0.974897	-0.0278007	0.971851
Not DEG	B3GALT4	-0.0202166	0.892336	0.1904	0.00907491	0.196537	0.00675186	0.153985	0.226396	0.210616	0.159401	0.216754	0.142596	0.174201	0.81654
Not DEG	ADH1C	-0.0639909	0.785986	-0.241304	0.0883729	-0.243134	0.0911118	-0.230441	0.299302	-0.177313	0.622087	-0.179144	0.628702	-0.16645	0.905675
Not DEG	GLUD1	-0.299228	0.0265535	-0.265207	0.00314011	-0.267337	0.0030505	-0.252568	0.0788559	0.0340217	0.904461	0.0318917	0.913505	0.0466601	0.971851
Not DEG	CYB5R3	0.114479	0.269041	0.0911562	0.0870103	0.091177	0.0949824	0.091033	0.330529	-0.023323	0.891107	-0.0233022	0.896172	-0.0234462	0.97485
Not DEG	CP	0.434633	0.00495762	0.148141	0.00364149	0.151135	0.00462091	0.130375	0.0214389	-0.286492	0.0223515	-0.283497	0.0362704	-0.304257	0.673652
Not DEG	HPRT1	0.26199	0.0247309	0.203751	0.0159378	0.209936	0.0141281	0.167052	0.223776	-0.0582396	0.814755	-0.0520545	0.842146	-0.0949383	0.90428
Not DEG	ABL1	0.238592	0.0390298	0.155787	0.0316557	0.158195	0.0335913	0.141501	0.272474	-0.0828049	0.640903	-0.0803972	0.665055	-0.097091	0.863222
Not DEG	EGFR	-0.298087	0.0038021	-0.181813	0.000310692	-0.18327	0.000372868	-0.173171	0.0532483	0.116273	0.298568	0.114817	0.323843	0.124915	0.814998
Not DEG	AK1	0.464508	0.00059327	0.338704	4.37402e-05	0.339083	6.95312e-05	0.336457	0.00650785	-0.125804	0.546126	-0.125425	0.568651	-0.128051	0.868741
Not DEG	HP	0.0900908	0.371179	0.12197	0.0450588	0.130929	0.0244485	0.0688162	0.535592	0.0318797	0.873502	0.0408382	0.835555	-0.0212746	0.986914
Not DEG	F9	-0.121027	0.143757	-0.127335	0.0106833	-0.122747	0.0193767	-0.154557	0.0550175	-0.00630762	0.97045	-0.00171958	0.991275	-0.03353	0.942332
Not DEG	SPINK1	-0.608545	0.214927	-0.558403	0.0566945	-0.556938	0.0647421	-0.567101	0.240481	0.0501418	0.960204	0.0516077	0.960571	0.0414441	0.993798
Not DEG	C5	-0.0410706	0.706506	-0.154469	0.0513899	-0.141091	0.0850777	-0.23384	0.026417	-0.113398	0.563617	-0.100021	0.635474	-0.19277	0.673652
Not DEG	CST4	0.132411	0.0987378	0.0925077	0.0476813	0.0870489	0.0744946	0.124896	0.0505898	-0.0399038	0.780591	-0.0453625	0.763533	-0.00751513	0.993798
Not DEG	HRAS	0.228345	0.264939	0.374228	0.00511829	0.36988	0.00717601	0.400024	0.0383644	0.145882	0.696395	0.141534	0.721473	0.171679	0.894739
Not DEG	PDGFB	0.295101	0.00132788	0.230494	0.00286304	0.233424	0.00298731	0.213112	0.0511706	-0.0646061	0.77449	-0.0616765	0.795927	-0.0819888	0.90745
Not DEG	TGFA	-0.170064	0.0518059	-0.160445	0.0011715	-0.16743	0.000795981	-0.119002	0.12041	0.0096186	0.959398	0.00263378	0.989512	0.0510619	0.942038
Not DEG	TGFB1	0.162576	0.0470356	0.110111	0.0335138	0.10807	0.0355403	0.122225	0.13738	-0.0524645	0.730616	-0.0545061	0.72305	-0.0403509	0.959711
Not DEG	NGF	-0.400238	0.0110191	-0.22074	0.0655034	-0.238709	0.0409322	-0.114126	0.609939	0.179497	0.536625	0.161529	0.578029	0.286112	0.754536
Not DEG	NPPA	-0.154824	0.0783971	-0.130748	0.015765	-0.128984	0.019372	-0.141211	0.0960433	0.0240758	0.891194	0.0258393	0.885662	0.0136121	0.990133
Not DEG	CGA	-0.290786	0.14915	-0.388754	0.00420483	-0.411298	0.00137473	-0.254992	0.323978	-0.0979682	0.814539	-0.120512	0.749157	0.0357933	0.991115
Not DEG	TSHB	-0.252686	0.00409755	-0.145206	0.0121162	-0.140245	0.0172144	-0.174641	0.03642	0.10748	0.464839	0.112441	0.451772	0.078045	0.90428
Not DEG	PRL	-0.178701	0.0609391	-0.120009	0.0362043	-0.122144	0.0362236	-0.107344	0.283973	0.0586916	0.706919	0.0565569	0.727944	0.0713571	0.906677
Not DEG	GH2	-0.0650441	0.191922	-0.0576189	0.0547707	-0.05991	0.0514572	-0.0440245	0.421254	0.00742521	0.940475	0.00513402	0.962024	0.0210196	0.960203
Not DEG	CALCA	-0.16382	0.00238355	-0.122086	0.00199887	-0.126625	0.00126356	-0.0951557	0.145468	0.0417332	0.705672	0.0371944	0.743893	0.0686639	0.859946
Not DEG	TG	-0.131159	0.312712	-0.168084	0.0494064	-0.172133	0.042088	-0.144054	0.317889	-0.0369246	0.892553	-0.0409745	0.881549	-0.0128951	0.994012
Not DEG	GCG	-0.0849728	0.137192	-0.0537741	0.0815054	-0.0548095	0.085714	-0.0476306	0.38947	0.0311987	0.71919	0.0301633	0.745114	0.0373422	0.927266
Not DEG	NPY	-0.101351	0.285306	-0.0848887	0.0998547	-0.0865262	0.0888519	-0.0751734	0.464149	0.0164628	0.917681	0.0148253	0.928485	0.0261781	0.974255
Not DEG	GAST	-0.164346	0.101128	-0.125298	0.0244026	-0.126302	0.0274323	-0.11934	0.197801	0.0390475	0.817935	0.0380434	0.832041	0.0450054	0.947939
Not DEG	LTA	-0.131591	0.104284	-0.100631	0.0441158	-0.107323	0.0341941	-0.0609219	0.508241	0.0309603	0.834725	0.0242677	0.878193	0.0706692	0.884513
Not DEG	IFNA10	-0.191504	0.145113	-0.140411	0.0902368	-0.149446	0.0680448	-0.0867992	0.58844	0.0510932	0.834928	0.0420575	0.869907	0.104705	0.907356
Not DEG	IFNA5	-0.0887011	0.349344	-0.1436	0.00443305	-0.147556	0.00345848	-0.120129	0.21369	-0.0548987	0.684646	-0.0588544	0.653274	-0.031428	0.969433
Not DEG	IFNG	0.109753	0.0552677	0.0806482	0.0714962	0.0841947	0.0628829	0.059606	0.368966	-0.0291053	0.834725	-0.0255588	0.86287	-0.0501475	0.920736
Not DEG	IL1B	0.450367	0.00630763	0.357801	0.0105545	0.35398	0.0138908	0.380474	0.0349372	-0.0925655	0.830867	-0.0963867	0.831222	-0.0698932	0.966466
Not DEG	IL2RA	-0.132913	0.112157	-0.123531	0.00575815	-0.133523	0.00343734	-0.0642419	0.470639	0.00938194	0.950871	-0.000610556	0.995901	0.0686708	0.877543
Not DEG	CD4	0.488102	2.21043e-05	0.261285	0.00156273	0.250445	0.00258471	0.325601	0.00629749	-0.226817	0.188214	-0.237657	0.162226	-0.162501	0.819831
Not DEG	HLA-B	0.153415	0.233333	0.210401	0.00246455	0.213378	0.00307343	0.192738	0.0821184	0.0569854	0.783811	0.0599622	0.785806	0.0393227	0.970416
Not DEG	HBD	0.351892	0.011147	0.392372	0.0034291	0.403559	0.00220262	0.325995	0.105164	0.0404798	0.925987	0.051667	0.904322	-0.0258974	0.991686
Not DEG	MB	-0.154728	0.150482	-0.109556	0.113402	-0.118696	0.0927001	-0.055324	0.65255	0.0451717	0.824697	0.0360314	0.86997	0.0994039	0.868618
Not DEG	KRT6A	-0.152108	0.0141623	-0.100178	0.0102019	-0.110424	0.00520104	-0.0393864	0.583421	0.0519296	0.594467	0.0416838	0.702609	0.112721	0.68112
Not DEG	LMNA	0.467335	0.00298129	0.378125	0.000103999	0.382766	0.000164897	0.350588	0.01309	-0.0892098	0.747391	-0.0845686	0.781398	-0.116747	0.901671
Not DEG	FGG	0.461133	0.060482	0.283816	0.0854674	0.275687	0.0774956	0.332047	0.291327	-0.177317	0.689964	-0.185446	0.64835	-0.129086	0.95764
Not DEG	GYPA	-0.142401	0.0342976	-0.103586	0.00760304	-0.106746	0.00712777	-0.0848371	0.171487	0.0388148	0.735952	0.0356549	0.774255	0.0575635	0.90414
Not DEG	APCS	-0.192661	0.00437662	-0.115056	0.00663751	-0.119953	0.00592022	-0.086002	0.197339	0.0776052	0.456111	0.0727084	0.507883	0.106659	0.751788
Not DEG	AFP	-0.308698	0.00319029	-0.151415	0.0140283	-0.159208	0.0102959	-0.10518	0.338358	0.157283	0.216044	0.14949	0.253446	0.203518	0.666503
Not DEG	TFRC	0.0934095	0.691838	-0.40603	0.00676132	-0.439054	0.00200323	-0.210088	0.453862	-0.499439	0.088319	-0.532463	0.0464311	-0.303497	0.848695
Not DEG	HPX	-0.222136	0.00748078	-0.118048	0.0307173	-0.123298	0.0249837	-0.0868982	0.338358	0.104088	0.424193	0.0988377	0.464189	0.135237	0.757785
Not DEG	MT2A	-0.186131	0.24685	-0.212391	0.0463294	-0.225372	0.0328912	-0.135371	0.427254	-0.0262593	0.944525	-0.0392401	0.912336	0.0507603	0.974255
Not DEG	ESR1	-0.124455	0.0201123	-0.0748421	0.0176545	-0.078132	0.0141408	-0.055322	0.311192	0.0496134	0.544797	0.0463234	0.588286	0.0691335	0.839914
Not DEG	ANG	-0.232421	0.119229	-0.185299	0.10234	-0.198476	0.078451	-0.107113	0.533253	0.0471226	0.897083	0.0339453	0.929209	0.125308	0.924816
Not DEG	F11	-0.34764	0.050783	-0.198765	0.0886576	-0.199498	0.0827255	-0.194418	0.302241	0.148876	0.636697	0.148143	0.63822	0.153223	0.91536
Not DEG	AMH	0.034886	0.725239	0.119137	0.0627069	0.110563	0.0993835	0.170011	0.0350027	0.0842511	0.60923	0.0756769	0.683194	0.135125	0.757785
Not DEG	PLA2G1B	-0.0619202	0.483123	-0.103641	0.0298328	-0.105038	0.0332191	-0.0953547	0.231466	-0.0417211	0.760328	-0.0431177	0.766068	-0.0334345	0.95764
Not DEG	ALDOA	0.212864	0.230789	0.203609	0.0477828	0.197516	0.0723447	0.23976	0.0917965	-0.00925585	0.979235	-0.0153487	0.968358	0.0268952	0.984752
Not DEG	RLN2	0.255813	0.0151158	0.1526	0.025715	0.1568	0.0207713	0.12768	0.249998	-0.103213	0.562015	-0.0990126	0.585252	-0.128133	0.858758
Not DEG	APOB	-0.174344	0.0106325	-0.165871	0.000274572	-0.152977	0.001464	-0.242375	0.000119833	0.00847259	0.958513	0.0213665	0.889967	-0.068031	0.836987
Not DEG	CLPS	-0.214873	0.00535651	-0.132253	0.00653332	-0.130703	0.00944228	-0.14145	0.0723986	0.0826207	0.474986	0.0841708	0.483466	0.0734232	0.854443
Not DEG	NR3C1	0.24353	0.119697	0.355042	0.000645026	0.380959	0.000272509	0.201271	0.252549	0.111512	0.685373	0.137429	0.594093	-0.0422592	0.974244
Not DEG	PRNP	-0.204335	0.0735781	-0.176686	0.00714258	-0.172488	0.00876107	-0.201595	0.0612337	0.0276489	0.8981	0.031847	0.884326	0.00273997	0.99949
Not DEG	LCAT	0.299897	0.0292583	0.296562	0.00213749	0.303405	0.0019954	0.255961	0.0639485	-0.00333554	0.99266	0.00350737	0.991275	-0.0439368	0.974244
Not DEG	OAT	-0.113434	0.399406	-0.177099	0.0169192	-0.171479	0.0258818	-0.210448	0.0878562	-0.0636651	0.758758	-0.0580445	0.796938	-0.0970139	0.890283
Not DEG	TK1	0.160414	0.220171	0.243903	0.00819776	0.229012	0.0168497	0.332256	0.00103997	0.0834891	0.774274	0.0685982	0.83166	0.171842	0.839914
Not DEG	KRT6B	-0.168737	0.00961188	-0.0780807	0.121344	-0.0829573	0.0994349	-0.0491467	0.555862	0.0906562	0.452336	0.0857797	0.48985	0.11959	0.757785
Not DEG	S100B	0.0749144	0.2899	0.110315	0.0151426	0.0988822	0.0352327	0.178153	0.00655489	0.0354011	0.798745	0.0239678	0.875535	0.103239	0.763796
Not DEG	SHBG	-0.2569	0.00874561	-0.162455	0.0304298	-0.16712	0.0316292	-0.134778	0.189463	0.0944453	0.625172	0.0897806	0.667349	0.122122	0.831483
Not DEG	PRB1	-0.25762	0.0249699	-0.162187	0.0193171	-0.169295	0.0141768	-0.120015	0.313556	0.0954335	0.598072	0.0883259	0.638495	0.137605	0.845753
Not DEG	TUBB4A	-0.172931	0.0832865	-0.171129	0.0513899	-0.176317	0.0533896	-0.140347	0.241123	0.0018021	0.995438	-0.00338578	0.990629	0.0325835	0.970416
Not DEG	GAPDH	0.220501	0.0356684	0.166514	0.0039308	0.172108	0.00375791	0.133325	0.184574	-0.0539874	0.738605	-0.0483938	0.783633	-0.0871763	0.883059
Not DEG	HLA-A	0.230277	0.0548151	0.214761	0.000158067	0.225902	0.000101879	0.148655	0.2105	-0.0155166	0.924591	-0.00437515	0.982543	-0.0816223	0.890283
Not DEG	HLA-DPB1	0.338804	0.102687	0.268606	0.065452	0.26154	0.0787179	0.310528	0.180764	-0.0701981	0.871204	-0.0772636	0.863617	-0.0282756	0.990815
Not DEG	CAPNS1	0.234073	0.041492	0.128331	0.0760637	0.130872	0.0801321	0.113255	0.374739	-0.105742	0.523278	-0.103201	0.554322	-0.120819	0.81463
Not DEG	TP53	0.39553	0.000163689	0.25036	1.935e-05	0.270343	6.15843e-06	0.131796	0.186161	-0.14517	0.199991	-0.125187	0.299679	-0.263734	0.526816
Not DEG	RPN2	0.304191	0.00898463	0.258286	0.00190108	0.264583	0.00175358	0.220921	0.0606131	-0.045905	0.865429	-0.0396075	0.886454	-0.0832696	0.927594
Not DEG	GNAI2	0.297642	0.0198244	0.22259	0.0199071	0.214878	0.0275536	0.26835	0.0603875	-0.0750517	0.788818	-0.082764	0.771263	-0.0292919	0.977196
Not DEG	CHGB	-0.256504	0.302748	-0.452139	0.000147087	-0.461718	9.98755e-05	-0.395304	0.111526	-0.195635	0.465532	-0.205214	0.420586	-0.1388	0.926143
Not DEG	ARG1	-0.338479	0.0315134	-0.161485	0.0890248	-0.175513	0.0729737	-0.078258	0.676081	0.176994	0.374174	0.162967	0.448494	0.260221	0.625379
Not DEG	INHA	-0.210549	0.0512249	-0.151574	0.0158419	-0.164715	0.0131347	-0.0736055	0.347329	0.0589744	0.758736	0.0458336	0.835555	0.136943	0.795878
Not DEG	ALPL	-0.364208	0.00150015	-0.314881	5.4041e-05	-0.320183	3.0209e-05	-0.283417	0.0312209	0.0493278	0.835337	0.0440249	0.8547	0.0807916	0.93222
Not DEG	ALPP	-0.172996	0.0337756	-0.0892982	0.0876121	-0.0943557	0.0774956	-0.0592901	0.508962	0.083698	0.501562	0.0786405	0.552	0.113706	0.781009
Not DEG	EIF2S1	0.215654	0.00317932	0.208624	3.21769e-05	0.221004	1.76952e-05	0.135172	0.0568546	-0.00702971	0.96844	0.00534982	0.977781	-0.0804816	0.848695
Not DEG	ICAM1	0.238333	0.0180713	0.216002	0.0122765	0.203105	0.0172722	0.29252	0.0278779	-0.0223312	0.938256	-0.0352276	0.897135	0.0541875	0.959112
Not DEG	JUN	-0.155915	0.527788	-0.251482	0.0349482	-0.261277	0.0292439	-0.193369	0.477826	-0.0955675	0.743065	-0.105362	0.709664	-0.0374546	0.977765
Not DEG	POLR3D	0.314581	0.00110796	0.222177	0.00100498	0.209083	0.00243525	0.299871	0.00185377	-0.0924038	0.594924	-0.105498	0.554158	-0.01471	0.990182
Not DEG	REG1A	0.375069	0.0417309	0.233337	0.0125429	0.233334	0.0162221	0.233354	0.0252042	-0.141732	0.610143	-0.141735	0.636695	-0.141715	0.918465
Not DEG	ATP5G1	0.220439	0.0475886	0.201501	0.0271359	0.197509	0.0312104	0.225186	0.0883962	-0.0189381	0.952966	-0.0229301	0.942924	0.00474765	0.997747
Not DEG	HLA-DQB2	0.374433	0.00176717	0.15119	0.0417715	0.148222	0.0438768	0.168802	0.140594	-0.223242	0.150732	-0.22621	0.144451	-0.205631	0.772133
Not DEG	TFAP2A	-0.065977	0.671088	-0.203343	0.012372	-0.193473	0.0219461	-0.261906	0.0291594	-0.137366	0.50216	-0.127496	0.563168	-0.195929	0.769962
Not DEG	PRKCB	0.361269	0.00155121	0.23356	0.0216517	0.241366	0.0156036	0.187246	0.216587	-0.127708	0.642456	-0.119903	0.667243	-0.174022	0.854443
Not DEG	CD5	-0.139595	0.124916	-0.100668	0.0633894	-0.112588	0.0391774	-0.0299458	0.766861	0.0389264	0.814755	0.0270069	0.880758	0.109649	0.838506
Not DEG	UROD	0.263798	0.0240215	0.232148	0.000430934	0.232028	0.000530982	0.232856	0.031363	-0.0316499	0.881134	-0.0317693	0.88379	-0.0309412	0.974465
Not DEG	INSR	-0.401897	0.000121666	-0.22653	0.00239246	-0.222765	0.00261724	-0.248864	0.0292387	0.175367	0.292172	0.179131	0.272843	0.153033	0.833932
Not DEG	CDK1	0.424468	0.00084644	0.373979	0.00318132	0.379932	0.00395578	0.338653	0.00818936	-0.050489	0.902343	-0.0445352	0.920989	-0.0858149	0.941795
Not DEG	POLB	0.118983	0.119719	0.183337	0.000816164	0.185947	0.000775964	0.167852	0.0511188	0.064354	0.65875	0.0669639	0.646919	0.0488691	0.938643
Not DEG	CRH	-0.147454	0.033025	-0.121863	0.00124825	-0.120449	0.00193083	-0.130251	0.0481285	0.0255914	0.82138	0.0270052	0.820022	0.0172029	0.974465
Not DEG	HEXA	0.334413	0.0185912	0.187578	0.083457	0.189709	0.0794312	0.174934	0.271784	-0.146835	0.599774	-0.144704	0.617235	-0.159479	0.886118
Not DEG	LIPF	-0.133528	0.19802	-0.117949	0.015821	-0.119875	0.0196275	-0.106523	0.258802	0.015579	0.915665	0.0136533	0.933109	0.027005	0.970416
Not DEG	EPHX1	-0.30362	0.181711	-0.405105	0.010911	-0.423928	0.0068492	-0.293423	0.289287	-0.101485	0.834725	-0.120308	0.798526	0.0101968	0.997747
Not DEG	PROS1	0.469816	0.0012146	0.203246	0.0684592	0.213986	0.0584365	0.139519	0.362155	-0.266571	0.278605	-0.25583	0.323458	-0.330298	0.671498
Not DEG	P4HB	0.311777	0.0113257	0.216198	0.019815	0.212927	0.0240075	0.235612	0.0574938	-0.0955784	0.72412	-0.0988503	0.72305	-0.0761651	0.942332
Not DEG	KLK3	-0.120541	0.0307729	-0.0735302	0.0487242	-0.0740236	0.0550426	-0.0706027	0.265369	0.0470106	0.60144	0.0465172	0.625618	0.0499381	0.87872
Not DEG	H1-0	0.237578	0.151426	0.249504	0.0505101	0.268806	0.0366944	0.134979	0.536478	0.0119252	0.978605	0.0312272	0.940517	-0.1026	0.927607
Not DEG	ASGR1	0.436593	2.26184e-05	0.313089	2.95851e-06	0.293265	2.06836e-05	0.430714	2.15792e-06	-0.123503	0.456974	-0.143328	0.388783	-0.005879	0.996046
Not DEG	ACYP1	0.445823	1.89155e-05	0.283093	0.00448309	0.286234	0.00441442	0.264456	0.0502316	-0.162731	0.507014	-0.15959	0.527024	-0.181367	0.799364
Not DEG	CRYGB	-0.119118	0.132862	-0.0833576	0.0836342	-0.0847425	0.0866444	-0.0751406	0.377918	0.0357606	0.79514	0.0343757	0.810737	0.0439776	0.932515
Not DEG	FES	0.441946	0.000910205	0.321078	0.00114809	0.324639	0.00128888	0.299946	0.022942	-0.120868	0.654739	-0.117307	0.680342	-0.142	0.876183
Not DEG	CAPN1	0.231529	0.0582325	0.163471	0.0205004	0.166022	0.0202647	0.148337	0.246869	-0.0680579	0.72412	-0.0655073	0.742333	-0.0831919	0.914161
Not DEG	TUBB	0.410861	0.00353571	0.23529	0.0182186	0.227926	0.0234553	0.278984	0.0693155	-0.175571	0.470287	-0.182935	0.450381	-0.131877	0.893224
Not DEG	IVL	-0.278381	0.0099732	-0.20174	0.00486803	-0.208875	0.00383886	-0.159406	0.156447	0.0766412	0.705672	0.0695062	0.743638	0.118976	0.863736
Not DEG	CSN3	-0.152918	0.0614594	-0.119365	0.0238458	-0.122926	0.022688	-0.0982401	0.270234	0.0335533	0.833187	0.0299929	0.858764	0.0546783	0.923296
Not DEG	HEXB	0.266174	0.0348791	0.247791	0.00402251	0.252404	0.00418936	0.220421	0.0959246	-0.0183826	0.951349	-0.0137696	0.965004	-0.0457527	0.967697
Not DEG	BPGM	0.180346	0.214394	0.195648	0.0201232	0.21401	0.0135051	0.0867033	0.50166	0.0153018	0.960727	0.0336633	0.908972	-0.093643	0.925049
Not DEG	EPRS	0.0961768	0.252697	0.112533	0.0289735	0.121016	0.0214128	0.0621976	0.458196	0.0163558	0.921973	0.0248392	0.884462	-0.0339792	0.962485
Not DEG	GALT	-0.0250964	0.895073	0.159575	0.0895762	0.163818	0.0870872	0.134405	0.373129	0.184672	0.414057	0.188914	0.420586	0.159501	0.870753
Not DEG	YES1	-0.488058	0.000363226	-0.222948	0.0359639	-0.207442	0.057909	-0.314945	0.0159632	0.26511	0.2528	0.280616	0.231143	0.173113	0.839914
Not DEG	RET	0.408182	0.000137962	0.197767	0.00294966	0.19666	0.00384216	0.204334	0.0131838	-0.210416	0.141483	-0.211523	0.155249	-0.203848	0.721919
Not DEG	SFTPB	-0.0257864	0.734629	-0.0707775	0.0613773	-0.0748444	0.0469284	-0.0466476	0.499424	-0.0449912	0.673251	-0.049058	0.64154	-0.0208612	0.974255
Not DEG	ERCC1	0.354558	0.00221903	0.241306	0.00243816	0.237646	0.00469135	0.263021	0.00665367	-0.113252	0.582001	-0.116912	0.597721	-0.0915361	0.895484
Not DEG	THBS1	-0.135926	0.40116	-0.176208	0.0321368	-0.174116	0.0327404	-0.188625	0.188983	-0.0402827	0.882187	-0.03819	0.890427	-0.0526994	0.971851
Not DEG	GJB1	-0.472073	0.0256004	-0.316843	0.0635187	-0.314362	0.0641034	-0.331563	0.188983	0.155229	0.75305	0.15771	0.751547	0.14051	0.942332
Not DEG	ZFY	-0.168385	0.402252	-0.200054	0.0421078	-0.198297	0.0520004	-0.210481	0.313535	-0.0316696	0.903391	-0.0299123	0.913247	-0.0420963	0.970416
Not DEG	IGF1R	-0.357273	0.000114282	-0.179659	0.00122638	-0.169331	0.00319344	-0.240937	0.00576543	0.177614	0.0817307	0.187942	0.0726159	0.116337	0.757785
Not DEG	RHO	-0.123354	0.0432607	-0.124682	0.00181697	-0.127847	0.00165124	-0.105903	0.10483	-0.00132807	0.99266	-0.00449307	0.976281	0.0174509	0.974465
Not DEG	NGFR	0.387969	0.000683715	0.305841	0.0146888	0.308732	0.013669	0.288683	0.0822218	-0.0821287	0.83411	-0.079237	0.843537	-0.0992861	0.939644
Not DEG	CHRM2	-0.216834	0.041352	-0.187852	0.00399929	-0.190774	0.00356111	-0.170513	0.128393	0.0289821	0.889256	0.0260597	0.901273	0.0463213	0.958555
Not DEG	CHRM4	-0.137603	0.0429189	-0.0844739	0.0667392	-0.0873927	0.0699392	-0.0671557	0.340999	0.0531287	0.656157	0.0502099	0.702114	0.0704469	0.83995
Not DEG	CD55	0.441812	0.00589084	0.353104	0.00393692	0.367338	0.00261052	0.268653	0.149151	-0.0887077	0.814123	-0.0744743	0.848985	-0.173159	0.889886
Not DEG	SRPR	0.138151	0.141276	0.105425	0.0591367	0.105409	0.063805	0.105522	0.272585	-0.0327264	0.847019	-0.0327427	0.852625	-0.0326296	0.968635
Not DEG	ASNS	0.474309	0.0012146	0.278886	0.00477795	0.272498	0.00640679	0.316787	0.0381495	-0.195423	0.401359	-0.201811	0.391681	-0.157522	0.858317
Not DEG	MMP3	0.202358	0.0179546	0.336607	0.00135116	0.31379	0.00480193	0.471987	1.92793e-07	0.13425	0.632887	0.111433	0.734397	0.26963	0.526816
Not DEG	HMBS	0.28644	0.00661025	0.223964	0.00457449	0.211617	0.0100854	0.297221	0.00297554	-0.0624755	0.796217	-0.0748221	0.762188	0.0107811	0.993798
Not DEG	ITGA2B	0.0140288	0.848648	0.126378	0.0220681	0.120664	0.034624	0.160277	0.0302144	0.112349	0.374418	0.106636	0.428618	0.146248	0.666503
Not DEG	ADRB1	-0.248679	0.024893	-0.13739	0.0340254	-0.126736	0.0640514	-0.200608	0.0478571	0.111289	0.461306	0.121943	0.434251	0.0480713	0.938888
Not DEG	SNRNP70	0.320909	0.016408	0.226946	0.00458111	0.239784	0.00298317	0.150777	0.261969	-0.0939627	0.667327	-0.0811251	0.729411	-0.170132	0.829959
Not DEG	ITGA5	0.356163	0.000183078	0.325969	7.66444e-05	0.327398	8.34319e-05	0.31749	0.00386618	-0.0301937	0.910516	-0.0287646	0.917703	-0.0386728	0.973107
Not DEG	VIM	0.217211	0.13794	0.219076	0.00956081	0.22374	0.00855116	0.191404	0.177325	0.00186557	0.995438	0.00652944	0.984392	-0.0258068	0.986956
Not DEG	CYP3A4	-0.350699	0.00321716	-0.263519	0.00153642	-0.254227	0.00316815	-0.318653	0.00588092	0.0871804	0.708856	0.0964726	0.687144	0.0320466	0.974244
Not DEG	GNAI3	0.10542	0.182597	0.12183	0.0474971	0.125825	0.0394946	0.0981302	0.34138	0.0164101	0.935039	0.0204045	0.916446	-0.00728988	0.994641
Not DEG	ANXA5	0.426719	0.00170886	0.221754	0.0686163	0.229934	0.0671599	0.173224	0.265231	-0.204964	0.488248	-0.196785	0.529317	-0.253495	0.715516
Not DEG	IL6R	-0.397293	0.000648915	-0.298069	0.00146941	-0.303693	0.00115139	-0.264705	0.0648864	0.0992238	0.701663	0.0936006	0.722661	0.132588	0.87872
Not DEG	ABHD2	0.096468	0.0799927	0.0727458	0.0506499	0.0737657	0.047157	0.0666947	0.308557	-0.0237222	0.834619	-0.0227023	0.8452	-0.0297733	0.950655
Not DEG	CHRM5	-0.212369	0.0504722	-0.13937	0.0224099	-0.144845	0.0220412	-0.106885	0.308271	0.0729987	0.646982	0.0675237	0.696671	0.105484	0.844015
Not DEG	CD63	0.320844	0.00573302	0.221783	0.00335372	0.231452	0.00310548	0.164416	0.165021	-0.0990605	0.594467	-0.0893919	0.660902	-0.156428	0.74835
Not DEG	MRPL3	0.186066	0.060482	0.13565	0.113096	0.149568	0.0774386	0.0530672	0.727007	-0.0504167	0.842281	-0.0364983	0.88941	-0.132999	0.83995
Not DEG	HOXB5	0.191706	0.0202928	0.248606	0.00100874	0.247202	0.00179502	0.256937	0.00389109	0.0569	0.804927	0.0554959	0.821811	0.0652313	0.913706
Not DEG	DBH	-0.145434	0.0779873	-0.0961053	0.0664035	-0.0978521	0.0590415	-0.0857405	0.405062	0.0493291	0.721822	0.0475823	0.730716	0.0596939	0.917964
Not DEG	GSTP1	0.330298	0.0113848	0.261045	0.000810013	0.249789	0.00184979	0.327833	0.00379132	-0.0692527	0.768299	-0.0805091	0.73874	-0.00246493	0.999644
Not DEG	SNRPC	0.0335269	0.72953	0.147631	0.00571458	0.148518	0.00711703	0.142367	0.0882709	0.114104	0.34668	0.114991	0.366696	0.10884	0.815795
Not DEG	MMP10	0.174615	0.0171332	0.139779	0.0441158	0.130966	0.0648577	0.192069	0.0176302	-0.0348364	0.876318	-0.0436494	0.851417	0.0174538	0.986956
Not DEG	VIL1	-0.423312	0.0805964	-0.326499	0.0919705	-0.324957	0.0910785	-0.335651	0.226251	0.0968127	0.875217	0.0983552	0.877633	0.0876606	0.974244
Not DEG	SPARC	0.0501932	0.717053	0.149205	0.0267758	0.161833	0.017542	0.0742795	0.525294	0.0990123	0.575731	0.11164	0.539477	0.0240863	0.984752
Not DEG	CLTA	0.159422	0.0824058	0.135507	0.0122241	0.139258	0.0126338	0.113251	0.221356	-0.0239157	0.886192	-0.0201647	0.908463	-0.0461718	0.938643
Not DEG	PDGFRB	0.394223	0.0190581	0.208428	0.0467527	0.202632	0.0580487	0.242817	0.151403	-0.185795	0.457181	-0.191591	0.45072	-0.151406	0.87872
Not DEG	HOXB7	0.290385	0.00403528	0.185845	0.00345707	0.185694	0.00443822	0.186743	0.0566374	-0.10454	0.502679	-0.104692	0.522608	-0.103643	0.854443
Not DEG	HNRNPA1	0.095853	0.437634	0.127698	0.0624205	0.136237	0.0525907	0.0770327	0.542645	0.0318453	0.876318	0.0403844	0.850195	-0.0188203	0.986084
Not DEG	LTA4H	0.403718	0.00150947	0.293055	0.00134361	0.297663	0.0014101	0.265716	0.0327775	-0.110662	0.659865	-0.106055	0.691156	-0.138001	0.871851
Not DEG	ALDOC	-0.408049	0.00273953	-0.294492	0.015142	-0.324657	0.00841289	-0.115516	0.493578	0.113557	0.742551	0.0833923	0.827244	0.292533	0.671498
Not DEG	H2AFZ	0.372554	0.00273802	0.381811	1.05377e-05	0.395727	8.99386e-06	0.29924	0.0139949	0.00925702	0.977206	0.0231735	0.938921	-0.0733141	0.935025
Not DEG	H2AC11	-0.134599	0.0316415	-0.0680173	0.0780451	-0.0712834	0.0712638	-0.0486389	0.495489	0.0665812	0.457489	0.0633152	0.50076	0.0859596	0.783673
Not DEG	TFPT	0.497036	0.000364043	0.336201	0.000435678	0.335478	0.000583016	0.340492	0.0153079	-0.160835	0.4944	-0.161558	0.507294	-0.156544	0.844339
Not DEG	JMJD7	0.122824	0.452001	0.31143	0.0188862	0.326185	0.0151144	0.223886	0.25026	0.188606	0.568144	0.203361	0.547329	0.101062	0.938888
Not DEG	SLC35E2	0.19737	0.0128255	0.233101	0.000353489	0.246122	0.000261047	0.155844	0.037369	0.0357311	0.8658	0.0487519	0.820892	-0.0415261	0.955632
Not DEG	TRAPPC2B	0.310957	0.00375628	0.322854	4.20315e-05	0.334607	1.78276e-05	0.253118	0.0368836	0.0118974	0.966843	0.0236506	0.92751	-0.0578382	0.956821
Not DEG	CSH2	-0.271706	0.0032019	-0.164308	0.00316705	-0.16638	0.00375595	-0.152013	0.112641	0.107399	0.382394	0.105327	0.415127	0.119693	0.754536
Not DEG	ADORA3	0.360183	0.000491578	0.193578	0.0484971	0.185753	0.0625716	0.240005	0.0501255	-0.166606	0.495237	-0.174431	0.485971	-0.120178	0.893224
Not DEG	SMIM10L1	-0.0399567	0.794272	0.188027	0.0105545	0.186132	0.0147673	0.199266	0.0521461	0.227983	0.141509	0.226089	0.172026	0.239223	0.692502
Not DEG	CALM3	0.05767	0.488419	0.0879725	0.0203961	0.0909995	0.0216068	0.0700122	0.368856	0.0303025	0.768681	0.0333295	0.75622	0.0123422	0.983288
Not DEG	GLI2	0.0995315	0.0499144	0.0594725	0.0398521	0.0558963	0.0613499	0.0806915	0.0908955	-0.040059	0.591753	-0.0436352	0.574572	-0.0188399	0.969433
Not DEG	PYY	-0.2487	0.188393	-0.195073	0.0853927	-0.210495	0.0729737	-0.103564	0.581663	0.0536276	0.876318	0.0382048	0.919608	0.145136	0.890283
Not DEG	FDX1	-0.20445	0.058219	-0.226697	0.0126345	-0.224488	0.0138063	-0.2398	0.08288	-0.0222465	0.941318	-0.020038	0.949314	-0.0353503	0.974345
Not DEG	RAP2A	0.0636712	0.655446	0.163161	0.10153	0.179058	0.07692	0.0688409	0.667667	0.0994903	0.715194	0.115387	0.668263	0.0051697	0.997747
Not DEG	RNASE2	0.351135	0.00316253	0.288344	0.0335653	0.273092	0.0335913	0.378841	0.0650199	-0.0627906	0.88816	-0.078043	0.852996	0.0277069	0.991686
Not DEG	MYB	0.175851	0.143952	0.134475	0.0170741	0.126434	0.0193907	0.182182	0.0499089	-0.0413762	0.838944	-0.0494168	0.803569	0.00633092	0.997747
Not DEG	RRAS	0.135235	0.358999	0.256095	0.00166131	0.251104	0.00281423	0.285712	0.0108195	0.12086	0.584255	0.115868	0.625615	0.150477	0.86118
Not DEG	HLA-C	0.131817	0.308929	0.163025	0.0193182	0.173162	0.0153324	0.102877	0.412578	0.0312081	0.886192	0.0413453	0.852374	-0.0289395	0.974653
Not DEG	DLAT	-0.272085	0.00100629	-0.223869	0.000549214	-0.214282	0.00126968	-0.280757	0.00147631	0.0482152	0.807112	0.0578031	0.773476	-0.00867263	0.993798
Not DEG	CYP2C8	-0.2873	0.0770647	-0.264786	0.00148826	-0.267401	0.00184979	-0.249269	0.130144	0.0225141	0.924591	0.0198989	0.93912	0.0380309	0.971851
Not DEG	MAPT	-0.441593	0.000639639	-0.297318	0.000626256	-0.297478	0.000603536	-0.296369	0.0200871	0.144275	0.523736	0.144115	0.531842	0.145224	0.87872
Not DEG	TFPI	0.399346	0.000494487	0.195804	0.0576899	0.193837	0.063292	0.207476	0.146207	-0.203541	0.396237	-0.205508	0.402719	-0.19187	0.800441
Not DEG	ALPG	-0.211084	0.00342304	-0.145915	0.0082381	-0.145827	0.00860075	-0.146439	0.095838	0.0651689	0.654649	0.0652571	0.654724	0.064645	0.906673
Not DEG	UROS	0.171545	0.216249	0.210737	0.0195422	0.211774	0.0231041	0.204586	0.0733428	0.0391919	0.896511	0.0402286	0.90023	0.0330404	0.977196
Not DEG	FGF6	-0.161603	0.0238747	-0.113442	0.0141064	-0.114034	0.0138605	-0.109934	0.154425	0.0481605	0.71188	0.0475691	0.721473	0.0516691	0.927266
Not DEG	RARB	-0.358176	0.00317187	-0.247363	0.000231588	-0.249509	0.000241451	-0.234635	0.0575352	0.110813	0.478924	0.108668	0.492822	0.123542	0.839914
Not DEG	THRA	-0.234639	0.0031702	-0.136922	0.00564329	-0.136768	0.00706866	-0.13784	0.0711828	0.0977172	0.409071	0.0978719	0.425054	0.0967993	0.837879
Not DEG	HAPLN1	-0.00609949	0.929554	0.125257	0.0404931	0.128462	0.0417892	0.106244	0.143536	0.131357	0.342434	0.134561	0.35191	0.112344	0.770015
Not DEG	CD8B	0.0566646	0.427377	0.0970075	0.016915	0.0798066	0.0534981	0.199066	0.000308355	0.040343	0.747317	0.0231421	0.871889	0.142402	0.671498
Not DEG	PNMT	-0.445151	0.00045846	-0.205353	0.0235939	-0.21342	0.0170326	-0.15749	0.348534	0.239798	0.163418	0.231731	0.166794	0.28766	0.632762
Not DEG	ACP2	0.279714	0.0637903	0.254539	0.0129654	0.248197	0.0174924	0.292167	0.0444486	-0.0251749	0.944565	-0.0315166	0.929209	0.0124529	0.994641
Not DEG	HSPA8	0.256017	0.0398078	0.220503	0.00439763	0.235315	0.00292912	0.13262	0.321867	-0.035514	0.880078	-0.0207023	0.936245	-0.123397	0.844015
Not DEG	SLC2A3	0.350909	0.0429189	0.415412	0.000443499	0.415784	0.000524614	0.413207	0.0226375	0.0645032	0.862994	0.0648748	0.865799	0.0622981	0.970416
Not DEG	EPB41	0.0765647	0.121063	0.0672686	0.0181642	0.0628654	0.035406	0.0933944	0.0257567	-0.00929612	0.922448	-0.0136993	0.89258	0.0168297	0.971851
Not DEG	UMPS	0.129192	0.0488157	0.130734	0.00659843	0.13535	0.00592022	0.103344	0.151906	0.00154147	0.99266	0.00615774	0.972194	-0.0258484	0.968635
Not DEG	PDHB	0.14703	0.131332	0.140333	0.00991922	0.149745	0.00584943	0.0844905	0.386981	-0.00669713	0.974589	0.00271455	0.989512	-0.0625398	0.931601
Not DEG	FGFR1	0.0468112	0.657521	0.134806	0.0251998	0.145475	0.0192685	0.0715063	0.484886	0.0879951	0.550492	0.0986636	0.51422	0.0246951	0.973997
Not DEG	UBL4A	0.119062	0.243868	0.161684	0.0090354	0.160604	0.0122213	0.168092	0.076339	0.0426215	0.82138	0.0415415	0.83568	0.0490293	0.942332
Not DEG	PSG2	-0.167635	0.164923	-0.16963	0.0216517	-0.172904	0.0237762	-0.150199	0.158937	-0.00199405	0.994216	-0.00526887	0.985756	0.0174366	0.990102
Not DEG	VDR	-0.232359	0.225589	-0.319146	0.0141064	-0.320118	0.0113121	-0.31338	0.145949	-0.0867866	0.833187	-0.0877585	0.830498	-0.0810202	0.970416
Not DEG	DMD	-0.362672	0.0252566	-0.392779	0.00254868	-0.402351	0.00196943	-0.335985	0.0717205	-0.0301069	0.948885	-0.0396789	0.928485	0.0266872	0.991686
Not DEG	EPX	-0.229786	0.00716966	-0.168237	0.00638984	-0.174787	0.0062136	-0.129374	0.156769	0.061549	0.7175	0.0549991	0.765646	0.100412	0.831483
Not DEG	SFTPC	-0.224466	0.000426579	-0.110397	0.0099053	-0.113484	0.00878398	-0.0920795	0.194585	0.114069	0.184683	0.110981	0.204555	0.132386	0.666503
Not DEG	CYP2C9	-0.218347	0.118847	-0.264032	0.00152287	-0.254059	0.00295979	-0.323205	0.00790973	-0.0456847	0.866448	-0.0357117	0.901273	-0.104858	0.912959
Not DEG	ADH5	-0.187315	0.0764036	-0.127082	0.03978	-0.117866	0.0648577	-0.181763	0.0568762	0.0602332	0.730493	0.0694492	0.695889	0.00555185	0.99697
Not DEG	CDK4	0.280395	0.0138034	0.216794	0.00335372	0.219047	0.00414089	0.203428	0.0630916	-0.0636005	0.768008	-0.0613479	0.791666	-0.0769664	0.919268
Not DEG	SRF	0.0291894	0.745371	0.120803	0.0104645	0.121295	0.012255	0.117883	0.145823	0.0916133	0.397977	0.0921053	0.415977	0.0886939	0.839914
Not DEG	PCNA	0.371808	0.000203344	0.260127	0.000737466	0.26305	0.000896619	0.242786	0.0189094	-0.11168	0.567218	-0.108758	0.596931	-0.129022	0.838023
Not DEG	HARS	0.352977	0.0019802	0.27268	0.000158965	0.277837	0.000155776	0.242081	0.021189	-0.080297	0.696782	-0.0751398	0.730716	-0.110896	0.886118
Not DEG	COL6A1	0.150901	0.0735781	0.084271	0.0827172	0.0816781	0.0994497	0.0996555	0.200648	-0.0666295	0.594467	-0.0692224	0.594878	-0.051245	0.936558
Not DEG	SLC25A6	0.303167	0.0291646	0.219869	0.00845818	0.2209	0.0100203	0.213753	0.108652	-0.0832974	0.723062	-0.0822666	0.73874	-0.0894131	0.923816
Not DEG	RLBP1	-0.169064	0.0252823	-0.100676	0.0375196	-0.106291	0.0274779	-0.0673585	0.436435	0.0683882	0.57351	0.0627729	0.619531	0.101706	0.833511
Not DEG	PTHLH	0.217588	0.0183322	0.368107	0.000121353	0.381064	0.000103144	0.291229	0.0107514	0.150519	0.533884	0.163476	0.509501	0.073641	0.936558
Not DEG	PIP	-0.05468	0.519888	-0.0821994	0.0769403	-0.0865451	0.0629976	-0.0564147	0.533972	-0.0275193	0.843458	-0.0318651	0.820022	-0.00173463	0.99949
Not DEG	SKI	0.284637	0.00520012	0.178018	0.0120931	0.184312	0.00959051	0.140669	0.235504	-0.10662	0.540613	-0.100325	0.57301	-0.143968	0.807563
Not DEG	ACE	-0.226807	0.0245475	-0.168106	0.00380877	-0.169874	0.00404343	-0.157616	0.0643594	0.0587009	0.740866	0.0569329	0.762632	0.0691907	0.929377
Not DEG	MYL4	0.0170502	0.927417	0.271502	0.0155715	0.289013	0.0101759	0.167601	0.273011	0.254452	0.34665	0.271963	0.30669	0.150551	0.905967
Not DEG	XRCC5	0.187102	0.0286253	0.131611	0.0578624	0.139636	0.0481389	0.083999	0.43546	-0.0554912	0.778374	-0.0474667	0.822993	-0.103103	0.839914
Not DEG	UNG	-0.473274	0.00118029	-0.292468	0.000884305	-0.304504	0.000718126	-0.221052	0.0653442	0.180807	0.413126	0.16877	0.471998	0.252222	0.728758
Not DEG	NR2C1	0.124672	0.0691614	0.144016	0.000128681	0.151559	6.99562e-05	0.099263	0.12148	0.0193449	0.871204	0.0268876	0.822993	-0.0254085	0.968635
Not DEG	IL7	0.329416	0.00753958	0.10702	0.0799211	0.106573	0.0907366	0.109673	0.212798	-0.222395	0.0785318	-0.222842	0.0921473	-0.219742	0.710196
Not DEG	RNH1	0.218895	0.0116034	0.213254	0.000566907	0.21104	0.00106321	0.226392	0.0102553	-0.00564066	0.979213	-0.00785496	0.972268	0.00749753	0.993798
Not DEG	BMP1	0.0962141	0.249261	0.140725	0.084254	0.141025	0.0796482	0.138942	0.267273	0.0445107	0.858545	0.0448112	0.859389	0.0427278	0.968236
Not DEG	SCG2	0.472291	0.00076256	0.347502	9.53614e-05	0.35456	5.90604e-05	0.30562	0.0204544	-0.124789	0.605438	-0.117731	0.635474	-0.166671	0.86902
Not DEG	KRT10	0.376083	0.000255229	0.326721	2.57483e-06	0.338457	1.74775e-06	0.257087	0.0150302	-0.0493623	0.808079	-0.0376262	0.86287	-0.118996	0.838506
Not DEG	PDIA4	0.472181	0.000324145	0.326624	0.000108674	0.32001	0.000140634	0.36587	0.00764407	-0.145556	0.483708	-0.15217	0.459501	-0.106311	0.910829
Not DEG	ZNF35	0.370695	0.000129127	0.284549	5.62555e-07	0.287441	3.67445e-07	0.267389	0.00388994	-0.0861458	0.556828	-0.0832537	0.574572	-0.103305	0.876183
Not DEG	ALAD	-0.256317	0.0202928	-0.161247	0.0903144	-0.161638	0.0919467	-0.158927	0.20891	0.0950697	0.727522	0.0946787	0.738108	0.0973895	0.926143
Not DEG	HLA-E	0.0647788	0.679898	0.201087	0.0227101	0.20292	0.0282329	0.19021	0.104848	0.136308	0.550858	0.138141	0.572232	0.125431	0.883059
Not DEG	PRKAR2A	-0.177847	0.0123578	-0.0916219	0.0450108	-0.0895481	0.0587109	-0.103927	0.14047	0.086225	0.42041	0.0882988	0.428618	0.0739203	0.852089
Not DEG	CD59	0.1223	0.229994	0.105321	0.0842023	0.110988	0.0755759	0.0717013	0.434034	-0.0169783	0.935695	-0.011312	0.961367	-0.0505982	0.946858
Not DEG	CCDC130	0.264684	0.0211078	0.229019	0.00148045	0.22809	0.00229683	0.234532	0.0281323	-0.0356644	0.873676	-0.0365935	0.879864	-0.0301516	0.974244
Not DEG	HSD3B1	-0.143284	0.0809732	-0.0947605	0.0285615	-0.0995864	0.0243142	-0.0661269	0.416438	0.0485238	0.676333	0.0436979	0.727346	0.0771574	0.861702
Not DEG	CD99	0.409062	0.00143194	0.305534	0.000305442	0.31073	0.000246126	0.274709	0.0340812	-0.103527	0.655467	-0.098332	0.68205	-0.134353	0.88321
Not DEG	HGF	0.234739	0.00363125	0.0698349	0.0524882	0.064784	0.07906	0.0998038	0.0463954	-0.164904	0.0315303	-0.169955	0.0327946	-0.134935	0.755015
Not DEG	IRF2	0.298315	0.0506972	0.22076	0.0150317	0.224378	0.0162406	0.199298	0.189774	-0.0775546	0.761367	-0.0739373	0.787488	-0.0990168	0.914161
Not DEG	FDPS	0.45036	0.00661025	0.429646	0.000816164	0.427918	0.00123141	0.439899	0.00939393	-0.0207138	0.964072	-0.0224419	0.962734	-0.0104604	0.996436
Not DEG	TRIM27	0.248422	0.000269614	0.229513	1.27993e-06	0.229271	1.72293e-06	0.230948	0.00185377	-0.018909	0.898956	-0.0191509	0.900464	-0.0174736	0.976964
Not DEG	CPM	-0.40001	0.0248189	-0.306576	0.0662331	-0.312104	0.0532974	-0.273776	0.336364	0.0934341	0.854619	0.0879059	0.861709	0.126234	0.944461
Not DEG	COX7A2	0.343865	0.00928737	0.266985	0.000272066	0.273985	0.000258451	0.225448	0.0740735	-0.0768799	0.697915	-0.0698793	0.740672	-0.118417	0.868504
Not DEG	ACYP2	0.212418	0.244951	0.249119	0.0160949	0.248102	0.0198438	0.255156	0.0885953	0.0367012	0.915391	0.0356837	0.922206	0.0427382	0.975711
Not DEG	HSP90B1	0.117135	0.493771	0.215547	0.0744279	0.217759	0.0723576	0.202423	0.248908	0.0984122	0.789374	0.100624	0.790051	0.0852883	0.956821
Not DEG	HOXB1	-0.194696	0.0317036	-0.162914	0.0187267	-0.161279	0.0244453	-0.172612	0.0822447	0.0317819	0.882187	0.0334164	0.881549	0.022084	0.974715
Not DEG	SNRPB	0.278204	0.0006748	0.247116	0.000455708	0.251541	0.000451633	0.220858	0.0200871	-0.0310884	0.891107	-0.026663	0.909868	-0.0573458	0.938643
Not DEG	IDE	0.164528	0.0426739	0.135323	0.00500929	0.140745	0.00434823	0.103148	0.178833	-0.0292058	0.849524	-0.0237831	0.882936	-0.0613803	0.913209
Not DEG	COX6B1	0.177957	0.132494	0.178567	0.00521135	0.175561	0.00736484	0.196409	0.0717003	0.000610712	0.997394	-0.00239628	0.990717	0.0184522	0.987015
Not DEG	HNRNPL	-0.384743	0.000780861	-0.222273	0.00293817	-0.230863	0.00231935	-0.171302	0.112123	0.16247	0.360223	0.15388	0.415977	0.213441	0.713073
Not DEG	GABRA1	-0.0626312	0.419797	-0.0918973	0.0527967	-0.090577	0.0590757	-0.0997307	0.226534	-0.029266	0.836139	-0.0279458	0.848724	-0.0370995	0.946198
Not DEG	ETS1	0.218071	0.00956051	0.250546	0.000916922	0.25707	0.000923349	0.211832	0.0299169	0.0324742	0.892609	0.038999	0.877379	-0.00623973	0.996046
Not DEG	GLUL	-0.437864	0.00359641	-0.352069	0.0017061	-0.366417	0.00111782	-0.266942	0.153121	0.0857948	0.789462	0.0714476	0.829998	0.170922	0.844015
Not DEG	AKR1B1	0.486241	0.0049211	0.278995	0.00876838	0.269695	0.013364	0.334179	0.0406698	-0.207246	0.415151	-0.216547	0.40933	-0.152062	0.886118
Not DEG	CPN1	-0.11878	0.166832	-0.0766677	0.142719	-0.0880499	0.0966168	-0.00913318	0.93332	0.0421128	0.774274	0.0307306	0.8493	0.109647	0.794372
Not DEG	MYOD1	-0.147505	0.103687	-0.124711	0.023762	-0.137265	0.0158572	-0.0502279	0.631378	0.0227941	0.889352	0.0102408	0.956493	0.0972776	0.795485
Not DEG	MYOG	-0.174467	0.0528132	-0.161049	0.00170652	-0.163138	0.00209065	-0.148652	0.0707524	0.0134184	0.938614	0.011329	0.952032	0.0258156	0.97356
Not DEG	IL9	-0.0932783	0.0885789	-0.0722301	0.0345976	-0.0726131	0.0357527	-0.0699576	0.25482	0.0210482	0.838489	0.0206652	0.845968	0.0233207	0.962991
Not DEG	ATP6V1B1	-0.176977	0.448373	-0.330714	0.0304167	-0.327491	0.034961	-0.34984	0.136455	-0.153737	0.71803	-0.150514	0.733862	-0.172862	0.910652
Not DEG	UCHL3	0.449255	0.000291603	0.224376	0.0180824	0.222289	0.0201195	0.236757	0.0824017	-0.224879	0.280299	-0.226966	0.27911	-0.212498	0.772106
Not DEG	FOSL2	-0.068733	0.624903	-0.186478	0.0109418	-0.188472	0.0116673	-0.174648	0.199959	-0.117745	0.485872	-0.119738	0.488198	-0.105915	0.874204
Not DEG	CSF2RA	0.255244	0.000447196	0.12201	0.0184817	0.120839	0.0230788	0.128952	0.0447195	-0.133235	0.255083	-0.134405	0.27057	-0.126292	0.773309
Not DEG	CD46	-0.248641	0.0876965	-0.267731	0.00285898	-0.256561	0.00540481	-0.334003	0.0171313	-0.0190896	0.951621	-0.00792015	0.982238	-0.0853618	0.927392
Not DEG	ZNF44	0.146946	0.315504	0.172339	0.0555621	0.1917	0.0334394	0.0574639	0.759439	0.025393	0.924591	0.044754	0.868491	-0.0894821	0.917459
Not DEG	ZNF250	0.216045	0.25966	0.43364	0.00252971	0.460485	0.00119945	0.274357	0.195738	0.217595	0.55996	0.244441	0.507635	0.0583127	0.97485
Not DEG	PAX1	-0.134175	0.0524659	-0.0910743	0.0268962	-0.0939328	0.0247885	-0.0741136	0.291278	0.0431004	0.711037	0.0402419	0.742333	0.060061	0.901704
Not DEG	CHN1	0.281546	0.021661	0.158612	0.0579803	0.162307	0.0539086	0.136686	0.324462	-0.122934	0.552653	-0.119239	0.57301	-0.14486	0.844015
Not DEG	ST6GAL1	0.294925	0.0335575	0.365847	0.00025718	0.381845	0.000130135	0.270929	0.103526	0.070922	0.809179	0.0869195	0.754318	-0.0239963	0.987794
Not DEG	RAG1	0.152474	0.0888999	0.220295	0.000448093	0.22541	0.000469459	0.18995	0.0437276	0.0678214	0.691663	0.0729358	0.675175	0.037476	0.959288
Not DEG	TCF3	0.245076	0.000608554	0.154057	3.23994e-05	0.150695	4.90456e-05	0.174003	0.0131838	-0.0910196	0.229381	-0.0943814	0.202178	-0.071073	0.859662
Not DEG	RPA2	0.228851	0.0188006	0.247241	0.000909422	0.252643	0.000848233	0.215194	0.0537174	0.0183901	0.941318	0.0237914	0.922206	-0.0136575	0.991686
Not DEG	ALOX15	-0.0906297	0.169105	-0.0900733	0.0114414	-0.0868606	0.0170695	-0.109135	0.100052	0.000556365	0.996074	0.00376905	0.977065	-0.0185056	0.973107
Not DEG	H2AFX	0.10365	0.248711	0.13316	0.0459615	0.122217	0.0714945	0.198086	0.0390577	0.0295103	0.889256	0.0185677	0.935364	0.094436	0.875857
Not DEG	SELP	-0.0564196	0.828459	-0.298747	0.0620939	-0.303969	0.0546948	-0.267763	0.361383	-0.242327	0.516209	-0.247549	0.501949	-0.211344	0.889886
Not DEG	PFKFB1	-0.226512	0.0613621	-0.205752	0.00364059	-0.221538	0.00227396	-0.112088	0.362492	0.0207602	0.925318	0.00497407	0.985254	0.114425	0.848695
Not DEG	ANK1	0.0865907	0.253165	0.111529	0.0537098	0.115738	0.047076	0.0865496	0.287606	0.0249379	0.894349	0.0291478	0.881549	-4.10167e-05	0.999912
Not DEG	PNLIP	-0.0459493	0.575229	-0.0763585	0.0804995	-0.0768127	0.0867475	-0.073664	0.322202	-0.0304092	0.817728	-0.0308633	0.82346	-0.0277147	0.967665
Not DEG	GCFC2	-0.073196	0.41358	-0.090742	0.0531846	-0.0896913	0.061644	-0.0969762	0.253697	-0.017546	0.90276	-0.0164953	0.913505	-0.0237803	0.973997
Not DEG	KCNA2	-0.0898865	0.376212	-0.0923851	0.0907861	-0.094347	0.0937022	-0.0807446	0.395228	-0.00249858	0.990976	-0.00446046	0.983801	0.0091419	0.993798
Not DEG	H1-2	-0.0299756	0.902526	0.417894	0.00502132	0.42767	0.00433143	0.359889	0.0952593	0.44787	0.140522	0.457646	0.134891	0.389865	0.736996
Not DEG	EPCAM	0.0690207	0.877648	-0.631902	0.0555939	-0.627425	0.0574612	-0.658466	0.163417	-0.700923	0.350317	-0.696446	0.358365	-0.727487	0.769962
Not DEG	POR	-0.0675318	0.638065	0.139006	0.10366	0.144381	0.0918491	0.107112	0.471836	0.206538	0.241764	0.211913	0.22582	0.174644	0.81654
Not DEG	EPB42	-0.234108	0.0086596	-0.13664	0.0105235	-0.135781	0.0114842	-0.141733	0.116453	0.0974686	0.457489	0.0983269	0.457923	0.0923756	0.86902
Not DEG	PRLR	-0.265034	0.0036394	-0.18578	0.00108962	-0.183527	0.00167941	-0.199154	0.0208446	0.0792536	0.586204	0.0815076	0.592049	0.0658802	0.91536
Not DEG	CRISP2	-0.318411	0.0102338	-0.264773	0.000359162	-0.267722	0.000235672	-0.247278	0.109005	0.0536384	0.779043	0.0506897	0.785806	0.0711336	0.927266
Not DEG	ATP2A2	0.279257	0.00663577	0.319234	0.000807644	0.332639	0.000575457	0.239703	0.048486	0.0399777	0.896511	0.0533819	0.86737	-0.0395535	0.973997
Not DEG	IL7R	0.471163	0.0170968	0.231147	0.0381782	0.209398	0.0505288	0.360192	0.0491696	-0.240015	0.397818	-0.261765	0.318163	-0.110971	0.950542
Not DEG	ZNF22	0.16186	0.0736553	0.223857	0.000597535	0.241152	0.000258451	0.121241	0.253975	0.0619966	0.72501	0.0792914	0.628702	-0.040619	0.949168
Not DEG	ZNF3	0.0833645	0.206646	0.0635606	0.0735822	0.0655584	0.0814097	0.0517068	0.346617	-0.019804	0.862994	-0.0178061	0.88448	-0.0316577	0.942332
Not DEG	ZNF43	-0.103698	0.263863	-0.142094	0.010681	-0.140498	0.0130058	-0.151569	0.12792	-0.0383966	0.809904	-0.0367998	0.822993	-0.0478708	0.938643
Not DEG	NAGA	0.291857	0.000374025	0.187966	0.00117834	0.187679	0.00114762	0.18967	0.0390577	-0.103891	0.46875	-0.104179	0.463723	-0.102187	0.852568
Not DEG	HMGA1	0.107034	0.292275	0.157026	0.0282478	0.158436	0.0307169	0.148659	0.172538	0.0499913	0.8145	0.0514014	0.815932	0.0416249	0.959085
Not DEG	ZNF8	0.127405	0.233672	0.150537	0.0120421	0.152154	0.011139	0.140943	0.177325	0.0231314	0.904037	0.0247483	0.900464	0.0135377	0.991686
Not DEG	IFNAR1	0.414319	2.32256e-05	0.296364	7.86533e-05	0.313605	3.46327e-05	0.194069	0.0650079	-0.117955	0.524507	-0.100715	0.602652	-0.22025	0.666503
Not DEG	JUNB	-0.309538	0.243868	-0.398669	0.0101563	-0.424101	0.00658401	-0.247774	0.42824	-0.0891315	0.838065	-0.114563	0.786368	0.0617634	0.973997
Not DEG	GJA1	-0.458219	0.00531736	-0.204686	0.043442	-0.210561	0.0373058	-0.169831	0.312136	0.253533	0.247164	0.247659	0.265224	0.288388	0.728979
Not DEG	UBTF	0.0983095	0.233246	0.112293	0.0380056	0.112775	0.0410381	0.109435	0.208913	0.0139836	0.937437	0.0144653	0.937637	0.0111258	0.991115
Not DEG	CKMT2	-0.28348	0.320674	-0.386138	0.0286217	-0.382055	0.0329475	-0.41036	0.18029	-0.102658	0.841905	-0.0985756	0.852996	-0.12688	0.942332
Not DEG	KCNA6	-0.133821	0.0811267	-0.104881	0.0442654	-0.105271	0.044182	-0.102568	0.211718	0.0289393	0.862978	0.0285494	0.86916	0.0312525	0.969433
Not DEG	GAP43	0.056115	0.364461	0.0962355	0.010907	0.0886093	0.0228329	0.141484	0.011145	0.0401205	0.713781	0.0324943	0.789973	0.0853692	0.802805
Not DEG	HLA-G	0.0500895	0.583752	0.17998	0.00314426	0.181169	0.00408333	0.172924	0.0436025	0.129891	0.350592	0.13108	0.373056	0.122834	0.794009
Not DEG	PTPN2	0.132215	0.0268528	0.106656	0.00267454	0.101942	0.00663844	0.134624	0.00654572	-0.0255595	0.818648	-0.0302731	0.798325	0.00240827	0.997747
Not DEG	AMD1	0.304939	0.00179485	0.20138	0.00963515	0.19407	0.0132288	0.244757	0.0288415	-0.103559	0.606431	-0.110869	0.584969	-0.0601826	0.942332
Not DEG	ENG	0.231437	0.0934509	0.232728	0.0601109	0.253194	0.0417892	0.111292	0.526452	0.00129084	0.997226	0.0217575	0.961656	-0.120145	0.922987
Not DEG	XBP1	0.353622	0.00474462	0.182435	0.0336277	0.18331	0.0351674	0.177242	0.174749	-0.171187	0.397977	-0.170312	0.415977	-0.17638	0.811932
Not DEG	GM2A	0.312427	5.31599e-06	0.150991	0.00317963	0.141878	0.00585387	0.205059	0.00755278	-0.161436	0.097917	-0.170548	0.0785817	-0.107368	0.782028
Not DEG	SPI1	0.196509	0.0114711	0.138835	0.0212486	0.133275	0.0285308	0.171821	0.0444486	-0.0576749	0.743065	-0.0632343	0.721596	-0.0246889	0.974653
Not DEG	PSMC3	0.328212	0.0216751	0.351269	0.00112049	0.363486	0.000936963	0.278782	0.0755531	0.0230575	0.951497	0.0352744	0.921126	-0.0494296	0.971851
Not DEG	RPL35A	0.339394	0.00832043	0.199138	0.0106475	0.199364	0.0122263	0.197802	0.124552	-0.140256	0.452924	-0.140031	0.464627	-0.141592	0.839914
Not DEG	ARF4	0.304656	0.00503495	0.229825	0.00165504	0.243202	0.0010068	0.150453	0.1877	-0.074831	0.715452	-0.0614538	0.783259	-0.154203	0.795878
Not DEG	LBP	-0.0898532	0.335524	-0.0936688	0.0948832	-0.10098	0.0747139	-0.050291	0.575753	-0.00381562	0.985692	-0.0111265	0.957991	0.0395622	0.962991
Not DEG	NAT1	0.154305	0.282992	0.374153	5.77926e-07	0.360988	3.57201e-06	0.452266	0.000593491	0.219848	0.102683	0.206683	0.155249	0.297961	0.582338
Not DEG	GABRB1	0.060665	0.38636	0.0867601	0.0569583	0.0888844	0.0481853	0.074156	0.348833	0.0260951	0.856449	0.0282194	0.844252	0.013491	0.987546
Not DEG	GABRG2	-0.0958079	0.140227	-0.072352	0.0583291	-0.0779884	0.036241	-0.0389093	0.619587	0.0234559	0.842513	0.0178195	0.882107	0.0568986	0.907339
Not DEG	PDE6G	-0.135397	0.19574	-0.122292	0.066112	-0.131441	0.0545172	-0.0680067	0.521179	0.0131053	0.955626	0.00395615	0.987901	0.0673902	0.927266
Not DEG	NELFE	0.233587	0.294965	0.275392	0.0503503	0.282201	0.0552989	0.234995	0.254544	0.0418048	0.924591	0.0486132	0.917279	0.00140812	0.999786
Not DEG	LAG3	0.143288	0.0992004	0.143056	0.024406	0.140903	0.0308239	0.15583	0.0957072	-0.000231837	0.998483	-0.00238469	0.990717	0.0125418	0.991115
Not DEG	RCC1	0.214077	0.00717197	0.155324	0.000873197	0.15057	0.000885569	0.183533	0.0247037	-0.0587532	0.652461	-0.0635074	0.609042	-0.0305445	0.971851
Not DEG	ATF6	-0.131542	0.11848	-0.118604	0.0349482	-0.108843	0.063292	-0.176514	0.0202914	0.0129381	0.947478	0.0226983	0.905972	-0.0449725	0.941479
Not DEG	KRT4	-0.24104	0.0147439	-0.134661	0.0501036	-0.144821	0.0363612	-0.0743775	0.535391	0.10638	0.518663	0.0962197	0.576027	0.166663	0.727497
Not DEG	CD58	0.3342	0.00893848	0.318093	0.00200765	0.335152	0.0014949	0.216876	0.111104	-0.0161072	0.96538	0.000951829	0.997286	-0.117324	0.901671
Not DEG	HK1	0.428586	0.00014051	0.386928	1.87774e-07	0.391943	1.11349e-07	0.357174	0.00645342	-0.0416583	0.843859	-0.0366436	0.864637	-0.0714125	0.928764
Not DEG	POLR2E	0.307645	0.0903822	0.304741	0.0118028	0.296547	0.0198743	0.353357	0.0414944	-0.00290479	0.994423	-0.0110985	0.982048	0.0457113	0.973107
Not DEG	ELK1	-0.202573	0.0167736	-0.129675	0.00655154	-0.132489	0.00842139	-0.11298	0.148017	0.0728972	0.527192	0.0700834	0.57301	0.0895923	0.815795
Not DEG	TRIM21	0.40247	0.000100001	0.418057	1.22501e-05	0.426031	1.34554e-05	0.370742	0.00271049	0.0155872	0.962688	0.0235616	0.943672	-0.0317273	0.974653
Not DEG	EIF2AK2	0.215103	0.194989	0.160579	0.115307	0.178711	0.0967299	0.0529926	0.768824	-0.054524	0.854543	-0.0363915	0.910584	-0.16211	0.769962
Not DEG	SRM	0.419561	1.46929e-05	0.251966	0.00190431	0.247345	0.00258639	0.279386	0.0103109	-0.167595	0.386731	-0.172216	0.379274	-0.140175	0.839914
Not DEG	NFKB1	0.153075	0.0793722	0.10157	0.0914379	0.107229	0.0851383	0.0679936	0.474877	-0.0515053	0.759209	-0.0458464	0.801418	-0.0850815	0.854443
Not DEG	TYMP	0.318991	0.101034	0.266122	0.0524664	0.257108	0.0688231	0.319608	0.127204	-0.0528689	0.898956	-0.0618833	0.88542	0.000616317	0.999786
Not DEG	EIF2S2	0.105451	0.202321	0.150478	0.00492629	0.156321	0.00396052	0.115809	0.183817	0.0450267	0.773984	0.0508699	0.746088	0.0103572	0.991686
Not DEG	CD33	0.322561	0.0124304	0.181833	0.0272645	0.169478	0.0414768	0.255136	0.0348606	-0.140728	0.50309	-0.153083	0.471457	-0.0674249	0.949642
Not DEG	KLK2	-0.120424	0.0337584	-0.0674852	0.0720654	-0.0701254	0.0664052	-0.0518199	0.439768	0.0529388	0.559409	0.0502986	0.595855	0.0686041	0.839914
Not DEG	CCNA2	0.401507	6.05062e-06	0.35479	4.33399e-05	0.363029	6.21488e-05	0.305905	0.000919718	-0.0467174	0.865429	-0.0384784	0.896224	-0.0956021	0.869961
Not DEG	BTF3	0.141788	0.289515	0.159523	0.038512	0.159944	0.0453211	0.157023	0.208948	0.0177342	0.94511	0.0181556	0.946144	0.0152343	0.991247
Not DEG	RAB3B	0.169878	0.104218	0.106974	0.0136075	0.106351	0.0175589	0.110674	0.0503303	-0.0629038	0.657582	-0.0635273	0.6791	-0.0592046	0.942332
Not DEG	PMCH	0.0319083	0.720529	0.0800601	0.0944168	0.0788106	0.0937022	0.0874738	0.336771	0.0481517	0.715193	0.0469022	0.721473	0.0555655	0.927674
Not DEG	MX1	0.56261	0.055707	0.405669	0.0841904	0.417717	0.0814936	0.334183	0.389428	-0.156941	0.809378	-0.144893	0.831509	-0.228427	0.890283
Not DEG	NPR2	0.0898352	0.342433	0.144377	0.015232	0.148135	0.0130339	0.12208	0.213489	0.054542	0.752309	0.0583	0.73874	0.032245	0.971851
Not DEG	PSMB1	0.127573	0.312397	0.176176	0.00991922	0.177985	0.0136092	0.165441	0.106182	0.0486029	0.81532	0.0504121	0.822212	0.0378684	0.968236
Not DEG	M6PR	0.279022	0.0240674	0.184127	0.077482	0.195281	0.063276	0.117946	0.430289	-0.0948948	0.752811	-0.0837407	0.795927	-0.161076	0.854443
Not DEG	ITGAX	0.418223	0.00042024	0.250486	0.00307633	0.248625	0.00408333	0.261527	0.0231296	-0.167737	0.413383	-0.169598	0.424836	-0.156696	0.833932
Not DEG	BCL3	0.351666	0.00244279	0.252124	0.000130511	0.248631	0.00018174	0.272845	0.0136489	-0.0995424	0.551475	-0.103035	0.545439	-0.0788214	0.925274
Not DEG	HNF1A	-0.212563	0.137026	-0.172103	0.0801271	-0.176166	0.0758424	-0.147997	0.284678	0.0404602	0.900731	0.0363974	0.914079	0.064566	0.965286
Not DEG	EFNA1	0.277521	0.0776231	0.276737	0.00494589	0.2757	0.00633997	0.282889	0.0350469	-0.000783859	0.99759	-0.00182061	0.995084	0.00536753	0.9988
Not DEG	IMPDH1	0.262006	0.155548	0.292511	0.00244149	0.28299	0.0035248	0.349003	0.0517438	0.0305054	0.917681	0.0209843	0.949314	0.0869969	0.942332
Not DEG	AGA	0.319695	0.0153311	0.16597	0.0640838	0.17609	0.0516561	0.105924	0.448594	-0.153726	0.492086	-0.143605	0.539638	-0.213771	0.769962
Not DEG	PRPS1L1	-0.112015	0.101128	-0.0959293	0.00914699	-0.0968939	0.00983183	-0.0902064	0.196176	0.0160858	0.888009	0.0151213	0.896833	0.0218088	0.970416
Not DEG	ENDOU	-0.294521	0.0404635	-0.190355	0.00894458	-0.185101	0.0124675	-0.221531	0.127966	0.104166	0.533533	0.10942	0.515644	0.0729902	0.927674
Not DEG	FUT3	-0.19428	0.119858	-0.147802	0.0799496	-0.148142	0.0760324	-0.145787	0.271414	0.0464783	0.865429	0.0461387	0.869907	0.0484932	0.971851
Not DEG	FLNA	0.286498	0.0201295	0.208733	0.040654	0.208644	0.0415275	0.209259	0.156447	-0.0777647	0.801393	-0.0778532	0.803166	-0.0772391	0.942585
Not DEG	NF1	-0.0901367	0.143547	-0.124562	8.51822e-05	-0.1256	7.814e-05	-0.118407	0.0349707	-0.0344254	0.71324	-0.0354628	0.708872	-0.0282704	0.959085
Not DEG	ACO1	-0.38487	0.0448877	-0.394424	0.00369968	-0.397045	0.00310548	-0.378871	0.0687967	-0.00955378	0.985291	-0.012175	0.982238	0.00599883	0.999421
Not DEG	TACR2	-0.167929	0.0686065	-0.153626	0.00465527	-0.16108	0.00359585	-0.109401	0.238794	0.0143029	0.937131	0.00684926	0.972194	0.0585281	0.927266
Not DEG	DRD1	-0.0739998	0.232295	-0.0718376	0.0641454	-0.0708392	0.0763386	-0.0777615	0.206717	0.00216222	0.988635	0.00316063	0.983912	-0.00376165	0.996403
Not DEG	MDK	0.373727	0.00159502	0.241977	0.0013552	0.249811	0.000657185	0.195495	0.124552	-0.13175	0.495237	-0.123916	0.518965	-0.178232	0.833511
Not DEG	COMT	0.236198	0.0474348	0.177225	0.0174965	0.179117	0.0182403	0.166003	0.124899	-0.0589724	0.803093	-0.057081	0.817133	-0.0701946	0.941479
Not DEG	TGM2	0.328498	0.0026653	0.215457	0.00531313	0.209885	0.00697721	0.248519	0.0163336	-0.113041	0.587804	-0.118613	0.580726	-0.0799789	0.936763
Not DEG	BMP5	-0.0535627	0.685129	-0.158233	0.00618416	-0.158242	0.00640192	-0.15818	0.146768	-0.10467	0.470399	-0.104679	0.474381	-0.104617	0.887507
Not DEG	OSBP	-0.15151	0.0259634	-0.0943485	0.0391386	-0.0893933	0.063998	-0.123749	0.0563862	0.057162	0.622836	0.0621171	0.612586	0.0277615	0.955502
Not DEG	LPO	-0.129596	0.19193	-0.113906	0.0352219	-0.113983	0.0395786	-0.113454	0.246618	0.0156895	0.925886	0.0156133	0.929209	0.0161418	0.986084
Not DEG	FUT4	0.345694	4.00861e-05	0.184714	0.00137325	0.182451	0.00171698	0.198141	0.0135655	-0.160979	0.196159	-0.163242	0.193267	-0.147552	0.764691
Not DEG	FBL	0.458624	0.00158707	0.211205	0.0285395	0.208248	0.0348571	0.228751	0.0877152	-0.247418	0.236259	-0.250375	0.242829	-0.229873	0.765933
Not DEG	GART	0.265444	3.41207e-05	0.228061	2.10556e-09	0.227446	4.59285e-09	0.23171	6.76538e-05	-0.0373831	0.738605	-0.0379982	0.743498	-0.0337336	0.950542
Not DEG	IDS	0.198515	0.0061556	0.126484	0.0100551	0.131075	0.00842839	0.0992431	0.220265	-0.0720317	0.556083	-0.0674406	0.594605	-0.0992721	0.815795
Not DEG	CCL1	-0.23678	0.00488727	-0.151479	0.0043048	-0.151309	0.0044325	-0.152488	0.0945821	0.0853008	0.508877	0.0854708	0.514881	0.0842919	0.876183
Not DEG	KCNA4	-0.340449	0.0161799	-0.25173	0.00155483	-0.243873	0.00261195	-0.298349	0.0404495	0.0887192	0.656157	0.0965763	0.624239	0.0421007	0.968635
Not DEG	PRKACG	-0.112753	0.135097	-0.0881663	0.0351302	-0.0859972	0.0454314	-0.101036	0.18675	0.0245871	0.841843	0.0267562	0.833042	0.0117171	0.986715
Not DEG	HNRNPA2B1	0.323575	0.0109367	0.258674	0.00205489	0.270534	0.00147225	0.188302	0.156447	-0.0649009	0.796961	-0.0530405	0.842481	-0.135273	0.855156
Not DEG	SLC2A5	-0.485462	0.0191006	-0.479181	0.000836614	-0.484032	0.000882887	-0.4504	0.0290589	0.00628062	0.991774	0.00142985	0.997142	0.0350618	0.989068
Not DEG	NR4A1	-0.428703	0.274824	-0.445891	0.0250616	-0.452885	0.0274779	-0.404393	0.344982	-0.017188	0.978287	-0.0241821	0.967998	0.0243102	0.993798
Not DEG	FECH	-0.342242	0.000360541	-0.167751	0.0075711	-0.162843	0.0103542	-0.196868	0.0580936	0.174491	0.150732	0.179399	0.137297	0.145374	0.74484
Not DEG	SFPQ	0.374197	0.00129161	0.266001	0.000679964	0.277617	0.000460051	0.197078	0.132134	-0.108196	0.564219	-0.0965801	0.62141	-0.17712	0.728758
Not DEG	TUBG1	0.269757	0.114684	0.214773	0.0434469	0.220148	0.034452	0.182879	0.346912	-0.0549842	0.868222	-0.0496088	0.881549	-0.086878	0.95166
Not DEG	KEL	-0.130044	0.284394	-0.100432	0.111109	-0.112193	0.0816701	-0.0306454	0.792502	0.0296119	0.885632	0.0178502	0.937547	0.0993981	0.892863
Not DEG	CA6	-0.104462	0.219242	-0.106401	0.0571936	-0.110973	0.0564972	-0.0792734	0.335425	-0.00193848	0.99266	-0.00651053	0.975912	0.025189	0.973107
Not DEG	S100A1	-0.0987065	0.430469	-0.123235	0.0959307	-0.121355	0.0974424	-0.13439	0.306759	-0.0245284	0.916552	-0.0226483	0.924334	-0.0356836	0.974255
Not DEG	ME2	0.307558	8.34869e-05	0.178343	0.0373909	0.185778	0.0389045	0.134231	0.101865	-0.129214	0.551475	-0.12178	0.604051	-0.173327	0.671498
Not DEG	WARS	0.420339	0.00897367	0.424475	0.00153654	0.437646	0.00126685	0.346328	0.0609796	0.00413561	0.99266	0.0173065	0.972194	-0.0740118	0.96521
Not DEG	RPS3	0.457482	0.00337926	0.265849	0.00958646	0.269814	0.0121976	0.242323	0.111104	-0.191633	0.413383	-0.187668	0.457228	-0.215159	0.706501
Not DEG	MYF6	-0.208145	0.0172101	-0.150576	0.00505273	-0.154736	0.00571688	-0.125893	0.182559	0.0575691	0.662223	0.053409	0.709149	0.0822525	0.823807
Not DEG	GLRA2	-0.155267	0.0959645	-0.104417	0.0945504	-0.109079	0.0892341	-0.0767576	0.468949	0.0508498	0.768299	0.0461881	0.80267	0.0785091	0.883932
Not DEG	JAK1	0.323831	0.00268178	0.225563	0.00300903	0.235195	0.002276	0.168414	0.127696	-0.0982686	0.627869	-0.0886367	0.683194	-0.155418	0.815795
Not DEG	PTPRD	-0.378104	0.0243715	-0.202545	0.0375864	-0.176502	0.0782219	-0.35707	0.00453387	0.175559	0.4944	0.201602	0.437701	0.0210345	0.991686
Not DEG	LOR	-0.143411	0.142988	-0.105604	0.0463294	-0.109971	0.0385463	-0.0796973	0.40918	0.0378061	0.817487	0.0334397	0.845968	0.0637133	0.927266
Not DEG	SP100	0.126802	0.0965922	0.140496	0.0184294	0.139122	0.0209929	0.148646	0.100889	0.0136935	0.946557	0.01232	0.953688	0.0218434	0.974715
Not DEG	MCC	-0.298026	0.00344482	-0.221541	0.00222171	-0.203683	0.00666473	-0.327497	0.00035545	0.0764852	0.715452	0.094343	0.647808	-0.0294707	0.973997
Not DEG	NFYA	0.179832	0.00194182	0.164311	3.84723e-06	0.169268	3.4571e-06	0.134894	0.014368	-0.0155218	0.892067	-0.010564	0.929823	-0.0449379	0.91536
Not DEG	AHCY	-0.392476	0.0542525	-0.311654	0.0404894	-0.313351	0.0378112	-0.301587	0.192049	0.0808217	0.867452	0.0791251	0.874768	0.0908881	0.968236
Not DEG	DGKA	0.384596	3.14195e-05	0.264767	7.37144e-06	0.262449	5.76628e-06	0.278523	0.00334468	-0.119829	0.405357	-0.122148	0.388546	-0.106074	0.876183
Not DEG	PAX7	-0.145354	0.0479503	-0.0748382	0.101652	-0.0809529	0.0748949	-0.0385573	0.653276	0.070516	0.536625	0.0644013	0.584759	0.106797	0.811932
Not DEG	GATA2	0.106545	0.323292	0.19756	0.00851268	0.201172	0.00831159	0.176127	0.117766	0.0910146	0.652574	0.0946269	0.64157	0.0695814	0.933349
Not DEG	DTYMK	0.470819	4.04065e-06	0.420228	1.71245e-07	0.421867	1.4201e-07	0.410502	0.00128873	-0.0505917	0.829339	-0.0489526	0.835943	-0.0603176	0.942332
Not DEG	MMP11	0.197553	0.0123588	0.108697	0.0457316	0.108959	0.0468391	0.107142	0.181544	-0.0888568	0.52405	-0.0885948	0.539638	-0.0904113	0.874132
Not DEG	TBXAS1	0.296008	0.0107708	0.364967	0.00108448	0.37669	0.000773743	0.295408	0.04757	0.0689585	0.845135	0.0806819	0.820022	-0.00060055	0.999786
Not DEG	PRKCH	0.41744	0.0173125	0.302501	0.0302632	0.31765	0.0235947	0.212621	0.33117	-0.114939	0.774563	-0.0997903	0.813562	-0.20482	0.854443
Not DEG	DNASE1	-0.261464	0.0755209	-0.277224	0.00489074	-0.282307	0.00359585	-0.24707	0.14064	-0.0157605	0.964427	-0.0208428	0.951418	0.0143942	0.994342
Not DEG	CCNE1	0.161687	0.112914	0.24451	0.00239349	0.237801	0.0030501	0.284318	0.0222083	0.0828231	0.713895	0.0761139	0.742333	0.122631	0.86881
Not DEG	CDK2	0.154857	0.0614583	0.161226	0.0106687	0.165319	0.0103666	0.136938	0.137767	0.00636886	0.978468	0.0104623	0.964254	-0.017919	0.983685
Not DEG	APC	-0.241919	0.00163505	-0.0840499	0.0737288	-0.0863516	0.064989	-0.0703929	0.350454	0.15787	0.0946571	0.155568	0.103565	0.171527	0.672875
Not DEG	ADRBK1	0.166708	0.0312795	0.136863	0.00440709	0.131819	0.0083317	0.166794	0.0294404	-0.0298446	0.834928	-0.0348892	0.814404	8.62667e-05	0.999858
Not DEG	ADRA1D	-0.0880085	0.107508	-0.0584302	0.0798554	-0.0601646	0.0790179	-0.048139	0.416438	0.0295784	0.751683	0.0278439	0.783259	0.0398695	0.91536
Not DEG	PTAFR	0.336229	0.00193907	0.162242	0.0212459	0.153745	0.034452	0.212657	0.0135293	-0.173988	0.291446	-0.182485	0.281215	-0.123573	0.859946
Not DEG	ACKR3	-0.202367	0.67347	-0.566649	0.0789735	-0.600825	0.0566407	-0.363874	0.547434	-0.364282	0.658978	-0.398457	0.611149	-0.161506	0.971851
Not DEG	F2R	-0.38663	0.0873417	-0.244048	0.065449	-0.234478	0.0891789	-0.30083	0.091391	0.142582	0.711121	0.152152	0.706583	0.0858002	0.965046
Not DEG	MPZ	-0.163635	0.0609048	-0.136863	0.0173671	-0.134551	0.0234331	-0.150579	0.0860882	0.0267726	0.88194	0.0290843	0.87827	0.0130563	0.989051
Not DEG	MCM3	0.117395	0.358073	0.146604	0.0546288	0.143239	0.0703304	0.166573	0.134272	0.0292095	0.903307	0.025844	0.920989	0.049178	0.95994
Not DEG	BRD2	0.299264	0.0155927	0.292482	0.000876214	0.294448	0.00075018	0.280811	0.0455852	-0.00678279	0.982901	-0.0048159	0.989073	-0.018453	0.991686
Not DEG	DNAJB2	0.11577	0.557092	0.345598	0.00546324	0.352891	0.00714345	0.302329	0.0718754	0.229828	0.436584	0.237121	0.452837	0.186559	0.835724
Not DEG	MT3	-0.20043	0.0863249	-0.194859	0.0199862	-0.197852	0.0164891	-0.177098	0.209395	0.00557118	0.985664	0.00257772	0.992185	0.0233324	0.987049
Not DEG	PSMA1	0.139674	0.259288	0.146878	0.0511458	0.156584	0.042964	0.0892935	0.486577	0.00720436	0.978605	0.0169097	0.948967	-0.0503805	0.952652
Not DEG	PSMA3	0.23927	0.0574552	0.329595	5.8177e-05	0.351953	2.47969e-05	0.196939	0.0610427	0.090325	0.707971	0.112683	0.6251	-0.0423315	0.973107
Not DEG	PSMA4	0.156795	0.159911	0.181991	0.0249389	0.188614	0.0226742	0.142693	0.261969	0.0251954	0.919706	0.0318186	0.902421	-0.0141026	0.991686
Not DEG	LMO2	0.306685	0.111706	0.362205	0.00449365	0.371864	0.00447557	0.304896	0.0947038	0.0555208	0.892609	0.0651797	0.879962	-0.0017891	0.999786
Not DEG	LMO1	-0.146492	0.0696048	-0.0991308	0.0660722	-0.105557	0.0543096	-0.0610032	0.526307	0.0473608	0.749003	0.0409348	0.79757	0.0854883	0.844517
Not DEG	CD40	0.312326	0.00111439	0.191724	0.00591811	0.200014	0.00608821	0.142536	0.10521	-0.120602	0.484482	-0.112312	0.548855	-0.16979	0.673652
Not DEG	MSN	0.214758	0.0266589	0.241606	0.0015333	0.253928	0.00107354	0.168492	0.125656	0.0268483	0.910849	0.0391708	0.875227	-0.0462656	0.956821
Not DEG	ACRV1	-0.116736	0.165598	-0.0913932	0.0825729	-0.090616	0.0956662	-0.0960045	0.242731	0.0253424	0.87588	0.0261196	0.880102	0.020731	0.974653
Not DEG	HSD3B2	-0.267638	0.0297059	-0.216888	0.00131153	-0.21514	0.00192695	-0.227259	0.0179219	0.0507501	0.81796	0.0524981	0.82147	0.0403788	0.971851
Not DEG	MGAT1	0.308002	0.0144792	0.197749	0.0336297	0.196701	0.0372866	0.203969	0.140716	-0.110253	0.655308	-0.111301	0.660078	-0.104033	0.910374
Not DEG	TARS	0.385701	0.00659798	0.343679	0.000316582	0.342997	0.000404628	0.347726	0.013144	-0.0420216	0.892553	-0.0427037	0.894282	-0.0379745	0.974715
Not DEG	VARS	-0.00179901	0.983319	0.0989048	0.0538228	0.0952618	0.0721875	0.12052	0.104883	0.100704	0.392964	0.0970608	0.435877	0.122319	0.712823
Not DEG	CD27	0.445848	0.0133311	0.150338	0.102528	0.141202	0.0445003	0.204543	0.342253	-0.29551	0.15625	-0.304646	0.0694724	-0.241305	0.886118
Not DEG	FKBP2	0.30856	0.040017	0.301089	0.00525551	0.29801	0.00729795	0.319362	0.0314347	-0.00747101	0.985063	-0.0105507	0.980812	0.0108018	0.995765
Not DEG	IL3RA	0.398933	0.012899	0.279652	0.00910994	0.269787	0.00981578	0.338184	0.0419956	-0.119281	0.708862	-0.129146	0.676346	-0.0607493	0.973997
Not DEG	CNTFR	-0.244371	0.00749217	-0.18117	0.00202067	-0.188429	0.00142256	-0.138102	0.1539	0.0632006	0.697086	0.0559419	0.742333	0.106269	0.844779
Not DEG	STOM	0.363637	0.0160873	0.267551	0.0105931	0.275635	0.00892404	0.219584	0.156915	-0.0960857	0.758045	-0.0880014	0.790747	-0.144053	0.901704
Not DEG	MAOB	-0.231056	0.137937	-0.245061	0.0412375	-0.245255	0.041041	-0.243908	0.157582	-0.0140044	0.975657	-0.0141986	0.975006	-0.012852	0.995777
Not DEG	MARK3	0.0296896	0.790049	0.129977	0.0520545	0.129379	0.0610987	0.133522	0.172538	0.100287	0.546786	0.0996896	0.571363	0.103832	0.854443
Not DEG	RPA1	0.105472	0.397265	0.168198	0.054144	0.171419	0.0572828	0.149082	0.269328	0.0627252	0.804394	0.065947	0.800683	0.0436096	0.963605
Not DEG	DCK	0.288549	0.0513825	0.274118	0.00527175	0.282485	0.00322364	0.224473	0.157333	-0.0144309	0.968854	-0.00606387	0.987514	-0.0640754	0.970416
Not DEG	PIK3R1	-0.287281	0.0216149	-0.288393	0.000881681	-0.292311	0.000708524	-0.265145	0.0574938	-0.00111234	0.996626	-0.00503057	0.987893	0.0221358	0.989068
Not DEG	ITPKB	0.321042	0.0302846	0.185266	0.055387	0.182472	0.0666838	0.201848	0.168242	-0.135776	0.57341	-0.13857	0.583126	-0.119195	0.903439
Not DEG	PSMB4	0.254431	0.0126096	0.26192	5.60999e-06	0.258106	1.44608e-05	0.284548	0.00225997	0.00748852	0.970945	0.00367483	0.986974	0.0301164	0.971851
Not DEG	PSMB6	0.22905	0.229994	0.294716	0.0240877	0.290479	0.0341782	0.319858	0.0687718	0.0656669	0.871204	0.0614295	0.887901	0.0908085	0.941479
Not DEG	PSMB5	0.258076	0.00814257	0.236312	0.000600884	0.239458	0.000566683	0.217645	0.0445194	-0.0217646	0.919706	-0.0186185	0.936742	-0.0404318	0.966466
Not DEG	HTR1B	-0.185612	0.126271	-0.204674	0.00629368	-0.207983	0.00842139	-0.18504	0.121214	-0.0190624	0.935695	-0.0223715	0.927246	0.00057175	0.999786
Not DEG	HTR2A	-0.18739	0.00469578	-0.112926	0.00267518	-0.114718	0.00330815	-0.102292	0.15375	0.0744644	0.321063	0.0726722	0.360329	0.0850979	0.721748
Not DEG	TMOD1	0.374429	0.113726	0.44286	0.00380315	0.4536	0.00309575	0.379136	0.124299	0.0684312	0.889352	0.0791712	0.874957	0.00470723	0.999786
Not DEG	NMBR	-0.105548	0.15527	-0.0718602	0.0961355	-0.0737597	0.085159	-0.0605898	0.463086	0.0336878	0.792074	0.0317882	0.805998	0.0449582	0.938888
Not DEG	TEAD1	-0.400668	0.00189386	-0.179509	0.0284412	-0.164763	0.0521279	-0.266999	0.0212367	0.221159	0.18936	0.235905	0.166794	0.133669	0.844015
Not DEG	GABRR2	-0.329201	8.71203e-06	-0.230836	3.46446e-05	-0.235786	4.12441e-05	-0.201464	0.00410258	0.0983651	0.480323	0.0934147	0.525401	0.127737	0.738402
Not DEG	MAPK1	0.256801	0.00118029	0.20499	0.00304813	0.212514	0.00248575	0.160345	0.100307	-0.0518111	0.803957	-0.0442868	0.839513	-0.0964556	0.859946
Not DEG	CD34	0.232725	0.164596	0.286118	0.0530761	0.287984	0.0574629	0.275046	0.12534	0.0533926	0.910838	0.0552586	0.911851	0.0423208	0.981152
Not DEG	GTF2E1	0.111869	0.340243	0.145574	0.0567517	0.154324	0.0440761	0.0936602	0.437566	0.033705	0.892553	0.0424545	0.868682	-0.0182088	0.991115
Not DEG	GTF2E2	0.292393	0.00107962	0.282642	8.86228e-05	0.290663	6.45419e-05	0.235051	0.0237435	-0.00975085	0.969477	-0.00172989	0.993795	-0.0573419	0.941479
Not DEG	PCSK6	-0.116003	0.135967	-0.103575	0.040768	-0.111971	0.0281192	-0.053759	0.552357	0.0124285	0.941318	0.0040325	0.983829	0.0622445	0.905967
Not DEG	TPP2	0.253558	0.00175796	0.23501	5.71688e-05	0.244696	2.6106e-05	0.177546	0.0478103	-0.0185478	0.921033	-0.00886278	0.966528	-0.0760125	0.905967
Not DEG	MPG	0.373736	0.00249849	0.285039	0.0016702	0.278266	0.00258639	0.325229	0.0170884	-0.0886966	0.72501	-0.09547	0.708872	-0.0485073	0.965454
Not DEG	KDM5A	0.211125	0.0156506	0.178692	0.000536875	0.184625	0.000278999	0.14349	0.109641	-0.0324329	0.843243	-0.0264999	0.876029	-0.0676353	0.925049
Not DEG	NOS3	0.340007	0.0229494	0.354499	0.00149537	0.370453	0.00106713	0.259839	0.0956202	0.0144921	0.972163	0.030446	0.93912	-0.0801681	0.949168
Not DEG	LMOD1	0.347815	0.00124921	0.126226	0.0869458	0.130936	0.0787058	0.0982834	0.403259	-0.221589	0.117507	-0.216879	0.136099	-0.249532	0.62742
Not DEG	PML	0.151384	0.00962223	0.1188	0.0052011	0.116366	0.00707394	0.133242	0.0464392	-0.0325843	0.797972	-0.0350183	0.786919	-0.0181423	0.974244
Not DEG	TYK2	0.221056	0.064605	0.180159	0.0079616	0.177689	0.00918641	0.194812	0.116125	-0.0408972	0.841483	-0.0433668	0.833101	-0.026244	0.976274
Not DEG	SERPINA4	-0.225056	0.222087	-0.326126	0.00369968	-0.33503	0.00293545	-0.273296	0.149646	-0.10107	0.754326	-0.109974	0.734514	-0.0482403	0.974653
Not DEG	CRABP1	-0.27364	0.0348791	-0.217278	0.0129654	-0.217962	0.00977044	-0.213216	0.183198	0.0563619	0.833187	0.0556772	0.830906	0.0604239	0.965046
Not DEG	PDHA2	-0.0774457	0.222902	-0.0739934	0.0422392	-0.0739921	0.0432842	-0.0740011	0.252596	0.00345229	0.979213	0.00345359	0.981073	0.00344462	0.997216
Not DEG	CNGA1	0.189912	0.119866	0.301323	0.0246779	0.304795	0.0214432	0.280726	0.160379	0.111411	0.774274	0.114882	0.767261	0.0908134	0.946774
Not DEG	ERP29	0.32863	0.0032403	0.227647	0.00133158	0.232445	0.00113324	0.199183	0.0920614	-0.100982	0.565855	-0.0961849	0.594878	-0.129447	0.839914
Not DEG	DDT	0.278163	0.226929	0.264224	0.0402318	0.255756	0.049567	0.314466	0.139183	-0.0139393	0.977206	-0.0224071	0.962024	0.0363031	0.987794
Not DEG	PEBP1	-0.233517	0.0474529	-0.160341	0.0629204	-0.162599	0.0565121	-0.146942	0.281998	0.0731763	0.774563	0.070918	0.788059	0.0865752	0.935025
Not DEG	PPP2R1B	-0.0725903	0.381895	-0.147826	0.00154524	-0.149302	0.00160334	-0.139069	0.101217	-0.0752357	0.495381	-0.0767116	0.494946	-0.0664789	0.893224
Not DEG	CD6	-0.110772	0.228126	-0.11464	0.0429287	-0.126795	0.0307798	-0.0425182	0.649017	-0.00386766	0.984637	-0.016023	0.935791	0.0682542	0.896778
Not DEG	CDC27	0.179427	0.0479503	0.209496	0.000671117	0.215735	0.00045847	0.172483	0.0701804	0.0300689	0.880043	0.0363071	0.858413	-0.00694423	0.996046
Not DEG	WEE1	-0.215561	0.0406556	-0.143629	0.00774288	-0.13846	0.0121897	-0.174295	0.0533469	0.0719322	0.617728	0.0771006	0.602652	0.0412665	0.961151
Not DEG	CDC25B	0.327433	0.0430913	0.338062	0.00399729	0.344353	0.00334628	0.300736	0.124952	0.0106288	0.979213	0.0169197	0.966659	-0.0266974	0.989051
Not DEG	NMT1	0.0335895	0.741014	0.0968812	0.0798439	0.0949229	0.0998952	0.1085	0.226065	0.0632917	0.654678	0.0613334	0.687327	0.0749108	0.87864
Not DEG	HLA-F	0.261758	0.0791237	0.323146	0.00134361	0.338267	0.000775524	0.233426	0.150812	0.0613873	0.843813	0.0765086	0.80267	-0.0283321	0.986956
Not DEG	LRPAP1	0.214255	0.117443	0.18712	0.0237145	0.186436	0.0295118	0.191176	0.127587	-0.027135	0.917681	-0.0278187	0.921126	-0.0230787	0.986084
Not DEG	GRPR	-0.310905	0.00102346	-0.214878	0.000738662	-0.216604	0.000832277	-0.204636	0.0386021	0.0960272	0.543322	0.094301	0.565258	0.106269	0.845753
Not DEG	ADSL	0.382913	0.000869396	0.378794	5.5681e-07	0.385614	3.76542e-07	0.338332	0.00420272	-0.00411901	0.988822	0.00270051	0.990905	-0.0445815	0.969811
Not DEG	PKLR	-0.456156	0.00408565	-0.238674	0.0655382	-0.23332	0.0697284	-0.270442	0.145823	0.217482	0.502679	0.222836	0.496249	0.185714	0.890283
Not DEG	CLIP1	-0.443708	6.05231e-05	-0.267018	0.000176586	-0.260853	0.000275763	-0.303597	0.00722982	0.17669	0.237299	0.182855	0.215535	0.140111	0.831483
Not DEG	SRI	0.192748	0.0315134	0.128957	0.0213482	0.132051	0.0197108	0.1106	0.239438	-0.0637903	0.675216	-0.0606963	0.704068	-0.082148	0.893224
Not DEG	SERPINB1	0.04804	0.752792	0.136796	0.103412	0.146613	0.0804807	0.0785496	0.614067	0.0887565	0.696395	0.0985734	0.655976	0.0305097	0.977196
Not DEG	SLC7A1	0.101801	0.122726	0.112689	0.00651157	0.110277	0.0080368	0.127	0.051085	0.0108886	0.940975	0.00847665	0.956493	0.0251992	0.971851
Not DEG	SSTR2	-0.140423	0.0850332	-0.195935	2.15996e-05	-0.197347	2.67573e-05	-0.187557	0.0114958	-0.0555118	0.660927	-0.0569239	0.661698	-0.0471334	0.939644
Not DEG	HTR1F	-0.190335	0.0176228	-0.14318	0.00675965	-0.141319	0.00801905	-0.154223	0.0853722	0.0471554	0.75197	0.0490166	0.744868	0.0361122	0.95764
Not DEG	MAT2A	-0.0491784	0.828996	-0.178955	0.0729896	-0.175764	0.0871874	-0.197884	0.30954	-0.129776	0.577972	-0.126586	0.605341	-0.148706	0.877543
Not DEG	SRD5A2	-0.0571114	0.497196	-0.0958339	0.0566361	-0.0927157	0.0704889	-0.114336	0.148703	-0.0387225	0.799499	-0.0356043	0.822993	-0.0572241	0.923816
Not DEG	HOXA11	0.260993	0.000648808	0.145632	0.00441293	0.14188	0.00642225	0.167891	0.0156747	-0.115361	0.348412	-0.119113	0.34434	-0.0931021	0.854443
Not DEG	HOXC8	-0.147368	0.15116	-0.1183	0.0774398	-0.127115	0.0679576	-0.0659977	0.498697	0.0290671	0.892445	0.0202521	0.929823	0.0813698	0.903582
Not DEG	SSTR4	-0.223876	0.00752078	-0.0979753	0.070174	-0.10036	0.0759282	-0.0838278	0.327772	0.1259	0.255212	0.123516	0.298652	0.140048	0.671498
Not DEG	TIA1	0.323349	0.00349188	0.219557	0.00196922	0.234343	0.00104764	0.131827	0.257209	-0.103792	0.559409	-0.0890063	0.635294	-0.191523	0.712823
Not DEG	FMO4	-0.390413	0.0773784	-0.298746	0.065449	-0.283187	0.0797024	-0.391064	0.100889	0.0916667	0.859381	0.107226	0.835555	-0.000651067	0.999858
Not DEG	SLC6A6	0.228878	0.000667225	0.0962733	0.0177708	0.0987756	0.0172722	0.0814269	0.199446	-0.132605	0.097455	-0.130103	0.117059	-0.147451	0.666503
Not DEG	IL2RG	0.463148	0.00239354	0.292116	0.00551191	0.282177	0.00499747	0.351087	0.0491696	-0.171032	0.530369	-0.180971	0.488198	-0.112062	0.939644
Not DEG	HNRNPH3	0.151107	0.182596	0.211734	0.00820572	0.219594	0.006334	0.165096	0.208653	0.0606266	0.79977	0.068487	0.772102	0.0139886	0.992668
Not DEG	YWHAB	0.201656	0.142868	0.261981	0.00174372	0.272861	0.00173991	0.197423	0.0982826	0.060325	0.814755	0.0712056	0.791241	-0.00423303	0.99841
Not DEG	INPP5B	0.15697	0.0593535	0.146365	0.00085931	0.147258	0.000974245	0.141061	0.0614919	-0.0106052	0.94511	-0.00971138	0.952032	-0.0159087	0.984752
Not DEG	ARRB2	0.323674	0.000352804	0.159346	0.0508616	0.14524	0.0831884	0.243043	0.0124237	-0.164328	0.397977	-0.178435	0.357685	-0.0806306	0.913627
Not DEG	CCKAR	-0.218532	0.0203651	-0.170455	0.00465962	-0.175712	0.00469135	-0.139265	0.155512	0.0480772	0.778021	0.0428205	0.816533	0.0792668	0.87872
Not DEG	CCKBR	-0.179097	0.106516	-0.140473	0.0118413	-0.151665	0.0082109	-0.0740664	0.486577	0.0386243	0.81796	0.0274323	0.881442	0.105031	0.845753
Not DEG	CHRNA3	-0.11195	0.0801478	-0.0584674	0.0982106	-0.0617862	0.0893912	-0.0387757	0.517391	0.053483	0.559195	0.0501642	0.610134	0.0731747	0.844015
Not DEG	FOXN2	-0.128781	0.133005	-0.0769977	0.070205	-0.0801858	0.0625297	-0.0580814	0.415481	0.0517831	0.681504	0.048595	0.720287	0.0706994	0.907356
Not DEG	SLC8A1	-0.088158	0.234646	-0.0868062	0.0480719	-0.0859538	0.0555794	-0.0918637	0.23019	0.00135185	0.99266	0.00220425	0.989512	-0.0037057	0.99697
Not DEG	ICAM3	0.324785	0.0733924	0.211642	0.0716922	0.197829	0.0908213	0.293597	0.123427	-0.113143	0.732923	-0.126956	0.695889	-0.0311882	0.988182
Not DEG	ACSL1	-0.328985	0.0299175	-0.290228	0.013466	-0.288444	0.0145946	-0.300813	0.0809645	0.0387578	0.917681	0.0405418	0.916777	0.0281725	0.988182
Not DEG	CSTF2	0.335948	0.000183884	0.322439	4.17899e-07	0.321312	3.82327e-07	0.329128	0.00175572	-0.0135093	0.950871	-0.0146366	0.944355	-0.00682052	0.995765
Not DEG	S100A3	0.44507	9.62501e-05	0.20382	0.0125521	0.189113	0.0228799	0.291083	0.00755278	-0.24125	0.150732	-0.255957	0.128627	-0.153987	0.832157
Not DEG	H2BC3	0.037363	0.541839	0.0654276	0.0685593	0.0645767	0.0806546	0.0704767	0.229456	0.0280647	0.792074	0.0272137	0.806546	0.0331137	0.939644
Not DEG	MAN1A1	-0.395976	0.00081879	-0.353755	2.90298e-05	-0.35641	3.21411e-05	-0.338005	0.0100464	0.0422207	0.870012	0.0395661	0.881549	0.057971	0.948619
Not DEG	TTK	0.382434	0.00126116	0.294985	0.00403599	0.286767	0.00843927	0.343746	0.000605101	-0.0874488	0.777378	-0.0956669	0.777571	-0.0386879	0.971851
Not DEG	MCM5	0.421971	0.00497348	0.370622	0.00145191	0.369232	0.00149014	0.378865	0.0364345	-0.0513493	0.889256	-0.0527387	0.885662	-0.0431061	0.974715
Not DEG	GALNS	0.365801	0.011494	0.220152	0.0274458	0.214099	0.0362116	0.256064	0.0933373	-0.14565	0.554327	-0.151702	0.55058	-0.109737	0.90739
Not DEG	SHMT2	0.436357	0.00194684	0.259683	0.00565338	0.26318	0.00507804	0.238929	0.0988759	-0.176674	0.450836	-0.173176	0.464326	-0.197428	0.832157
Not DEG	HSPA1L	-0.385911	0.000570224	-0.200066	0.00531313	-0.200324	0.00513649	-0.198538	0.088799	0.185845	0.222238	0.185587	0.218554	0.187373	0.756963
Not DEG	HSPA4	0.263562	0.00284333	0.170301	0.0158855	0.178981	0.0143127	0.118804	0.192146	-0.0932607	0.608132	-0.0845815	0.675468	-0.144758	0.741071
Not DEG	CNR2	-0.19921	0.0267561	-0.116671	0.0709883	-0.116519	0.0872294	-0.117568	0.184926	0.082539	0.604074	0.0826903	0.631669	0.0816414	0.854443
Not DEG	OR1D2	-0.206292	0.0466257	-0.16422	0.0143909	-0.158994	0.0215983	-0.195226	0.0728191	0.042072	0.830843	0.0472978	0.814892	0.0110655	0.991686
Not DEG	PTGER1	-0.0734895	0.356859	-0.112047	0.0404894	-0.116985	0.0337202	-0.0827498	0.359686	-0.0385576	0.814689	-0.0434953	0.793282	-0.00926028	0.993798
Not DEG	GPC1	0.324193	0.00228721	0.205514	0.0146752	0.204004	0.015281	0.214476	0.0920252	-0.118678	0.57711	-0.120189	0.578218	-0.109717	0.897034
Not DEG	CTNNB1	-0.383363	0.0395636	-0.352178	0.00267454	-0.350201	0.00414776	-0.363911	0.010564	0.031185	0.941318	0.0331623	0.942142	0.0194527	0.993798
Not DEG	IL13	-0.278299	0.00196252	-0.205039	0.000246293	-0.209592	0.00024023	-0.178022	0.0320778	0.07326	0.623759	0.0687066	0.666477	0.100277	0.854443
Not DEG	PCGF2	0.0896418	0.338965	0.124061	0.0478708	0.126737	0.0428883	0.108184	0.310741	0.034419	0.859381	0.0370949	0.849021	0.018542	0.985937
Not DEG	SERPINB6	0.147179	0.559819	0.290201	0.0370633	0.286602	0.0516916	0.311551	0.0775055	0.143022	0.725175	0.139423	0.752824	0.164372	0.910652
Not DEG	RDX	-0.389366	0.0108448	-0.252621	0.00158359	-0.244507	0.00261414	-0.300762	0.0240303	0.136745	0.49988	0.144858	0.486886	0.088604	0.933793
Not DEG	RFC4	0.362586	0.00194684	0.234291	0.00587028	0.243543	0.00586658	0.1794	0.127014	-0.128295	0.541895	-0.119044	0.597299	-0.183186	0.718164
Not DEG	RFC2	0.254	0.000542089	0.16534	0.00174255	0.162283	0.0017763	0.183475	0.0329855	-0.0886606	0.501263	-0.0917172	0.481755	-0.0705248	0.90745
Not DEG	SPR	0.294914	0.0081491	0.238575	0.00175268	0.240083	0.00173522	0.229628	0.0525336	-0.0563386	0.809378	-0.0548306	0.819803	-0.0652863	0.942332
Not DEG	ADRA1A	-0.0763983	0.0844553	-0.0438038	0.0896847	-0.044101	0.0984828	-0.04204	0.359668	0.0325945	0.627495	0.0322973	0.649052	0.0343582	0.916311
Not DEG	ADRA1B	-0.166973	0.00740119	-0.1035	0.00638368	-0.107092	0.00549084	-0.0821873	0.178126	0.0634727	0.512547	0.0598806	0.556562	0.0847856	0.832157
Not DEG	RORA	-0.294393	0.0176228	-0.28102	0.0101471	-0.281788	0.00882814	-0.276462	0.106914	0.0133733	0.973579	0.0126052	0.974282	0.0179307	0.993798
Not DEG	PTGER4	-0.460621	0.00584596	-0.245114	0.0150317	-0.22306	0.0329772	-0.375966	0.00167465	0.215506	0.404646	0.23756	0.366696	0.0846542	0.946582
Not DEG	THBS4	-0.0982445	0.534318	-0.174527	0.0277827	-0.184138	0.022141	-0.117499	0.38817	-0.0762821	0.743847	-0.0858935	0.719762	-0.0192546	0.991247
Not DEG	CLCN1	-0.105221	0.229913	-0.120172	0.0193889	-0.127126	0.0137172	-0.0789066	0.386191	-0.0149508	0.930118	-0.0219056	0.896833	0.0263143	0.973997
Not DEG	KRT9	-0.0964954	0.392031	-0.125773	0.0554773	-0.131083	0.0488711	-0.0942694	0.374996	-0.029278	0.891194	-0.0345877	0.876029	0.00222597	0.999603
Not DEG	FAU	0.392536	0.0162405	0.213907	0.0268947	0.209054	0.0426885	0.242702	0.0693639	-0.178629	0.438754	-0.183482	0.461053	-0.149834	0.839914
Not DEG	MSX2	0.145884	0.0448693	0.135944	0.00505909	0.124651	0.0151624	0.202952	0.000752276	-0.00994013	0.955148	-0.0212335	0.901242	0.0570673	0.898051
Not DEG	AGL	-0.280939	0.0198536	-0.407636	0.000131778	-0.411021	0.000147267	-0.387552	0.0100464	-0.126697	0.653511	-0.130082	0.647236	-0.106613	0.914008
Not DEG	MYH10	0.467461	2.16713e-05	0.148388	0.070174	0.158537	0.0540115	0.0881739	0.439416	-0.319073	0.0382565	-0.308925	0.0487984	-0.379287	0.526816
Not DEG	TIE1	0.211323	0.342857	0.365593	0.042483	0.369254	0.037549	0.343872	0.217547	0.15427	0.769143	0.157931	0.765348	0.132549	0.950472
Not DEG	COPB2	0.383286	0.000395514	0.238975	0.00156944	0.244838	0.00134726	0.204188	0.0606131	-0.144311	0.439064	-0.138448	0.473205	-0.179099	0.772106
Not DEG	SOAT1	0.412181	0.000168031	0.153311	0.0565337	0.167441	0.0394403	0.0694697	0.553066	-0.25887	0.0991078	-0.24474	0.137297	-0.342711	0.535697
Not DEG	FUS	0.138897	0.102093	0.158201	0.0345657	0.162536	0.0309362	0.13248	0.200236	0.0193045	0.939989	0.0236395	0.925333	-0.00641668	0.996928
Not DEG	DDIT3	0.250807	0.0465345	0.210348	0.0048045	0.209043	0.00506535	0.218092	0.0917652	-0.0404594	0.864785	-0.0417647	0.862	-0.0327149	0.974653
Not DEG	NUP214	0.223015	0.0428203	0.240693	0.000127382	0.234402	0.000235672	0.278022	0.00835383	0.017678	0.932771	0.0113866	0.960379	0.0550069	0.942332
Not DEG	DEK	0.0770758	0.547423	0.155096	0.0660386	0.164326	0.0513073	0.100326	0.482506	0.0780197	0.743065	0.0872505	0.712546	0.0232506	0.986305
Not DEG	PPM1A	-0.22806	0.00054304	-0.121564	0.00610869	-0.116157	0.0112026	-0.153645	0.0122686	0.106496	0.281763	0.111903	0.27057	0.0744148	0.850358
Not DEG	IGFALS	-0.125347	0.146766	-0.118292	0.0238622	-0.119232	0.0223193	-0.112715	0.199959	0.00705476	0.970945	0.00611475	0.975508	0.0126321	0.991418
Not DEG	FLT4	-0.0683523	0.710248	0.190741	0.0614618	0.209295	0.0368363	0.0806503	0.66086	0.259093	0.245757	0.277648	0.196975	0.149003	0.90414
[truncated: 4,121 more rows]

## Sheet: Tub_Non_overlapping;direct
Classificaton	Cohort vs healthy									Cohort vs CKD_T2D
[truncated: 56 more rows]

[truncated: 8 more sheets: Tub_Non_overlapping;direct; inv, Tub_Non_overlapp;inverse, Tub_Only_non_overlapping, Tub_OnlyOverlapping, Tub_overlapping;direct, Tub_NotDEG, ST1- Glomeruli, ST2 - Tubulointerstitium]
